# Supplementary material for: FASN multi-omic characterization reveals metabolic heterogeneity in pancreatic and prostate adenocarcinoma
Source: J Transl Med. 2023 Jan 17;21:32. doi: 10.1186/s12967-023-03874-5 (PMC9847120; doi:10.1186/s12967-023-03874-5)
Supplement: Supplementary file 2 — Additional file 2. FASN Gene Expression across Normal and Tumor tissue in different human cancers. Data provide from GPL96 and GPL570 microarray databases and reported as expression level. [file 12967_2023_3874_MOESM2_ESM.xlsx]

## Sheet: Foglio1
Tissue	Database_ID	Dataset_ID	Sample_ID	T:Tissue;C:Cellline	Cellline_name	Expression_level
Adipose-Cancer	GPL570	GSE2109	GSM137902	T	None	7.87652
Adipose-Cancer	GPL570	GSE66162	GSM1615580	T	None	10.1357
Adipose-Cancer	GPL570	GSE66162	GSM1615582	T	None	12.4592
Adipose-Cancer	GPL570	GSE66162	GSM1615585	T	None	12.1827
Adipose-Cancer	GPL570	GSE66162	GSM1615587	T	None	10.7541
Adipose-Cancer	GPL570	GSE66162	GSM1615602	T	None	11.8277
Adipose-Cancer	GPL570	GSE66162	GSM1615604	T	None	12.3247
Adipose-Cancer	GPL570	GSE66162	GSM1615609	T	None	9.70908
Adipose-Cancer	GPL570	GSE66162	GSM1615613	T	None	11.4929
Adipose-Cancer	GPL570	GSE13506	GSM340488	T	None	8.633
Adipose-Normal	GPL570	GSE41168	GSM1009760	T	None	10.599
Adipose-Normal	GPL570	GSE41168	GSM1009772	T	None	8.64386
Adipose-Normal	GPL570	GSE41168	GSM1009776	T	None	10.3826
Adipose-Normal	GPL570	GSE41168	GSM1009800	T	None	10.0634
Adipose-Normal	GPL570	GSE41168	GSM1009804	T	None	10.6555
Adipose-Normal	GPL570	GSE41168	GSM1009812	T	None	10.7723
Adipose-Normal	GPL570	GSE41168	GSM1009820	T	None	9.37069
Adipose-Normal	GPL570	GSE41168	GSM1009828	T	None	9.59805
Adipose-Normal	GPL570	GSE41168	GSM1009836	T	None	10.2228
Adipose-Normal	GPL570	GSE41168	GSM1009844	T	None	9.82177
Adipose-Normal	GPL570	GSE41168	GSM1009854	T	None	10.4686
Adipose-Normal	GPL570	GSE41168	GSM1009872	T	None	8.8392
Adipose-Normal	GPL570	GSE41168	GSM1009886	T	None	10.2808
Adipose-Normal	GPL570	GSE43346	GSM1060754	T	None	11.1144
Adipose-Normal	GPL570	GSE7307	GSM175834	T	None	12.4179
Adipose-Normal	GPL570	GSE7307	GSM175835	T	None	12.3523
Adipose-Normal	GPL570	GSE7307	GSM175836	T	None	13.0151
Adipose-Normal	GPL570	GSE7307	GSM175837	T	None	10.8194
Adipose-Normal	GPL570	GSE7307	GSM175994	T	None	12.8214
Adipose-Normal	GPL570	GSE7307	GSM176027	T	None	10.5265
Adipose-Normal	GPL570	GSE7307	GSM176028	T	None	9.99577
Adipose-Normal	GPL570	GSE7307	GSM176118	T	None	13.8414
Adipose-Normal	GPL570	GSE7307	GSM176119	T	None	13.6488
Adipose-Normal	GPL570	GSE7307	GSM176121	T	None	12.8001
Adipose-Normal	GPL570	GSE13506	GSM340489	T	None	10.8114
Adipose-Normal	GPL570	GSE13506	GSM340490	T	None	8.76155
Adipose-Normal	GPL570	GSE13506	GSM340491	T	None	10.375
Adipose-Normal	GPL570	GSE13506	GSM340492	T	None	8.84549
Adipose-Normal	GPL570	GSE13506	GSM340493	T	None	11.2288
Adipose-Normal	GPL570	GSE13506	GSM340494	T	None	10.722
Adipose-Normal	GPL570	GSE13506	GSM340495	T	None	9.65284
Adipose-Normal	GPL570	GSE13506	GSM340496	T	None	9.45943
Adipose-Normal	GPL570	GSE13506	GSM340497	T	None	9.50779
Adipose-Normal	GPL570	GSE13506	GSM340498	T	None	8.59619
Adipose-Normal	GPL570	GSE13506	GSM340499	T	None	9.55459
Adipose-Normal	GPL570	GSE13506	GSM340500	T	None	10.7406
Adipose-Normal	GPL570	GSE13506	GSM340501	T	None	10.9069
Adipose-Normal	GPL570	GSE13506	GSM340502	T	None	10.0647
Adipose-Normal	GPL570	GSE13506	GSM340503	T	None	10.2432
Adipose-Normal	GPL570	GSE13506	GSM340504	T	None	11.0855
Adipose-Normal	GPL570	GSE13506	GSM340505	T	None	10.0566
Adipose-Normal	GPL570	GSE13506	GSM340506	T	None	8.55842
Adipose-Normal	GPL570	GSE13506	GSM340507	T	None	8.76487
Adipose-Normal	GPL570	GSE13506	GSM340508	T	None	7.85175
Adipose-Normal	GPL570	GSE13506	GSM340509	T	None	7.7879
Adipose-Normal	GPL570	GSE13506	GSM340510	T	None	10.3421
Adipose-Normal	GPL570	GSE13506	GSM340511	T	None	9.62388
Adipose-Normal	GPL570	GSE13506	GSM340512	T	None	9.52552
Adipose-Normal	GPL570	GSE13506	GSM340513	T	None	10.2644
Adipose-Normal	GPL570	GSE13506	GSM340514	T	None	9.3443
Adipose-Normal	GPL570	GSE13506	GSM340515	T	None	9.65464
Adipose-Normal	GPL570	GSE13506	GSM340516	T	None	10.4126
Adipose-Normal	GPL570	GSE13506	GSM340517	T	None	8.56986
Adipose-Normal	GPL570	GSE13506	GSM340518	T	None	8.53916
Adipose-Normal	GPL570	GSE13506	GSM340519	T	None	10.6856
Adipose-Normal	GPL570	GSE13506	GSM340520	T	None	9.56796
Adipose-Normal	GPL570	GSE13506	GSM340521	T	None	9.47978
Adipose-Normal	GPL570	GSE13506	GSM340522	T	None	9.78136
Adipose-Normal	GPL570	GSE13506	GSM340523	T	None	9.82655
Adipose-Normal	GPL570	GSE13506	GSM340524	T	None	8.97154
Adipose-Normal	GPL570	GSE13506	GSM340525	T	None	10.4168
Adipose-Normal	GPL570	GSE13506	GSM340526	T	None	10.0471
Adipose-Normal	GPL570	GSE13506	GSM340527	T	None	8.70736
Adipose-Normal	GPL570	GSE13506	GSM340528	T	None	10.952
Adipose-Normal	GPL570	GSE13506	GSM340529	T	None	9.16491
Adipose-Normal	GPL570	GSE13506	GSM340530	T	None	9.84235
Adipose-Normal	GPL570	GSE13506	GSM340531	T	None	10.6564
Adipose-Normal	GPL570	GSE13506	GSM340532	T	None	9.71596
Adipose-Normal	GPL570	GSE13506	GSM340533	T	None	10.0512
Adipose-Normal	GPL570	GSE13506	GSM340534	T	None	9.06878
Adipose-Normal	GPL570	GSE13506	GSM340535	T	None	8.66888
Adipose-Normal	GPL570	GSE13506	GSM340536	T	None	8.94251
Adrenal_Gland-Cancer	GPL570	GSE19776	GSM1094056	T	None	7.15987
Adrenal_Gland-Cancer	GPL570	GSE19776	GSM1094057	T	None	7.13955
Adrenal_Gland-Cancer	GPL570	GSE19776	GSM1094058	T	None	7.34873
Adrenal_Gland-Cancer	GPL570	GSE19776	GSM1094059	T	None	6.78136
Adrenal_Gland-Cancer	GPL570	GSE19776	GSM1094060	T	None	5.9542
Adrenal_Gland-Cancer	GPL570	GSE19776	GSM1094061	T	None	7.21917
Adrenal_Gland-Cancer	GPL570	GSE19776	GSM1094062	T	None	7.90689
Adrenal_Gland-Cancer	GPL570	GSE19776	GSM1094063	T	None	6.64386
Adrenal_Gland-Cancer	GPL570	GSE19776	GSM1094064	T	None	4.90689
Adrenal_Gland-Cancer	GPL570	GSE19776	GSM1094065	T	None	6.62936
Adrenal_Gland-Cancer	GPL570	GSE19776	GSM1094066	T	None	6.89482
Adrenal_Gland-Cancer	GPL570	GSE19776	GSM1094067	T	None	5.24793
Adrenal_Gland-Cancer	GPL570	GSE19776	GSM1094068	T	None	7.56986
Adrenal_Gland-Cancer	GPL570	GSE19776	GSM1094069	T	None	8.44294
Adrenal_Gland-Cancer	GPL570	GSE19776	GSM1094070	T	None	6.9542
Adrenal_Gland-Cancer	GPL570	GSE19776	GSM1094071	T	None	5.49185
Adrenal_Gland-Cancer	GPL570	GSE19776	GSM1094072	T	None	5.9542
Adrenal_Gland-Cancer	GPL570	GSE19776	GSM1094073	T	None	7.01123
Adrenal_Gland-Cancer	GPL570	GSE19776	GSM1094074	T	None	6.49185
Adrenal_Gland-Cancer	GPL570	GSE19776	GSM1094075	T	None	5.2854
Adrenal_Gland-Cancer	GPL570	GSE19776	GSM1094076	T	None	6.2854
Adrenal_Gland-Cancer	GPL570	GSE19776	GSM1094077	T	None	6.44294
Adrenal_Gland-Cancer	GPL570	GSE19776	GSM1094078	T	None	8.46353
Adrenal_Gland-Cancer	GPL570	GSE19776	GSM1094079	T	None	5.64386
Adrenal_Gland-Cancer	GPL570	GSE19776	GSM1094080	T	None	5.08746
Adrenal_Gland-Cancer	GPL570	GSE2109	GSM117754	T	None	7.07682
Adrenal_Gland-Cancer	GPL570	GSE2109	GSM203678	T	None	7.7879
Adrenal_Gland-Cancer	GPL570	GSE8514	GSM211446	T	None	9.32193
Adrenal_Gland-Cancer	GPL570	GSE8514	GSM211451	T	None	9.79116
Adrenal_Gland-Cancer	GPL570	GSE8514	GSM211452	T	None	8.97154
Adrenal_Gland-Cancer	GPL570	GSE8514	GSM211453	T	None	8.53528
Adrenal_Gland-Cancer	GPL570	GSE8514	GSM211454	T	None	8.79116
Adrenal_Gland-Cancer	GPL570	GSE8514	GSM211455	T	None	10.9887
Adrenal_Gland-Cancer	GPL570	GSE8514	GSM211456	T	None	8.77149
Adrenal_Gland-Cancer	GPL570	GSE8514	GSM211457	T	None	9.74315
Adrenal_Gland-Cancer	GPL570	GSE8514	GSM211458	T	None	9.36413
Adrenal_Gland-Cancer	GPL570	GSE8514	GSM211459	T	None	9.19722
Adrenal_Gland-Cancer	GPL570	GSE8514	GSM211460	T	None	8.7039
Adrenal_Gland-Cancer	GPL570	GSE2109	GSM38072	T	None	8.96
Adrenal_Gland-Cancer	GPL570	GSE2109	GSM46946	T	None	8.11374
Adrenal_Gland-Cancer	GPL570	GSE19776	GSM493255	T	None	10.8971
Adrenal_Gland-Cancer	GPL570	GSE19776	GSM493256	T	None	8.55075
Adrenal_Gland-Cancer	GPL570	GSE19776	GSM493257	T	None	8.94251
Adrenal_Gland-Cancer	GPL570	GSE19776	GSM493258	T	None	9.49985
Adrenal_Gland-Cancer	GPL570	GSE19776	GSM493259	T	None	9.74651
Adrenal_Gland-Cancer	GPL570	GSE19776	GSM493260	T	None	7.36632
Adrenal_Gland-Cancer	GPL570	GSE19776	GSM493261	T	None	9.49385
Adrenal_Gland-Cancer	GPL570	GSE19776	GSM493262	T	None	9.3837
Adrenal_Gland-Cancer	GPL570	GSE19776	GSM493263	T	None	8.98299
Adrenal_Gland-Cancer	GPL570	GSE19776	GSM493264	T	None	7.54689
Adrenal_Gland-Cancer	GPL570	GSE19776	GSM493265	T	None	8.15987
Adrenal_Gland-Cancer	GPL570	GSE19776	GSM493266	T	None	6.84549
Adrenal_Gland-Cancer	GPL570	GSE19776	GSM493267	T	None	6.94251
Adrenal_Gland-Cancer	GPL570	GSE19776	GSM493268	T	None	8.79116
Adrenal_Gland-Cancer	GPL570	GSE19776	GSM493269	T	None	7
Adrenal_Gland-Cancer	GPL570	GSE19776	GSM493270	T	None	7.49185
Adrenal_Gland-Cancer	GPL570	GSE19776	GSM493271	T	None	7.88264
Adrenal_Gland-Cancer	GPL570	GSE19776	GSM493272	T	None	8.07682
Adrenal_Gland-Cancer	GPL570	GSE19776	GSM493273	T	None	9.29232
Adrenal_Gland-Cancer	GPL570	GSE33371	GSM825377	T	None	8.14975
Adrenal_Gland-Cancer	GPL570	GSE33371	GSM825378	T	None	10.8925
Adrenal_Gland-Cancer	GPL570	GSE33371	GSM825379	T	None	7.79442
Adrenal_Gland-Cancer	GPL570	GSE33371	GSM825380	T	None	9.84549
Adrenal_Gland-Cancer	GPL570	GSE33371	GSM825381	T	None	10.3095
Adrenal_Gland-Cancer	GPL570	GSE33371	GSM825382	T	None	8.26679
Adrenal_Gland-Cancer	GPL570	GSE33371	GSM825383	T	None	10.0526
Adrenal_Gland-Cancer	GPL570	GSE33371	GSM825384	T	None	10.0471
Adrenal_Gland-Cancer	GPL570	GSE33371	GSM825385	T	None	8.53916
Adrenal_Gland-Cancer	GPL570	GSE33371	GSM825386	T	None	8.06609
Adrenal_Gland-Cancer	GPL570	GSE33371	GSM825387	T	None	9.74987
Adrenal_Gland-Cancer	GPL570	GSE33371	GSM825388	T	None	7.59991
Adrenal_Gland-Cancer	GPL570	GSE33371	GSM825389	T	None	9.05528
Adrenal_Gland-Cancer	GPL570	GSE33371	GSM825390	T	None	7.92481
Adrenal_Gland-Cancer	GPL570	GSE33371	GSM825391	T	None	7.85175
Adrenal_Gland-Cancer	GPL570	GSE33371	GSM825392	T	None	8.03892
Adrenal_Gland-Cancer	GPL570	GSE33371	GSM825393	T	None	8.10329
Adrenal_Gland-Cancer	GPL570	GSE33371	GSM825394	T	None	8.31741
Adrenal_Gland-Cancer	GPL570	GSE33371	GSM825395	T	None	9.31515
Adrenal_Gland-Cancer	GPL570	GSE33371	GSM825396	T	None	7.62205
Adrenal_Gland-Cancer	GPL570	GSE33371	GSM825397	T	None	7.73471
Adrenal_Gland-Cancer	GPL570	GSE33371	GSM825398	T	None	7.36632
Adrenal_Gland-Cancer	GPL570	GSE33371	GSM825399	T	None	8.38802
Adrenal_Gland-Cancer	GPL570	GSE33371	GSM825400	T	None	8.40088
Adrenal_Gland-Cancer	GPL570	GSE33371	GSM825401	T	None	9.11374
Adrenal_Gland-Cancer	GPL570	GSE33371	GSM825402	T	None	9.02514
Adrenal_Gland-Cancer	GPL570	GSE33371	GSM825403	T	None	7.7879
Adrenal_Gland-Cancer	GPL570	GSE33371	GSM825404	T	None	8.15987
Adrenal_Gland-Cancer	GPL570	GSE33371	GSM825405	T	None	10.0348
Adrenal_Gland-Cancer	GPL570	GSE33371	GSM825406	T	None	6.62936
Adrenal_Gland-Cancer	GPL570	GSE33371	GSM825407	T	None	8.11894
Adrenal_Gland-Cancer	GPL570	GSE33371	GSM825408	T	None	6.45943
Adrenal_Gland-Cancer	GPL570	GSE33371	GSM825409	T	None	7.26679
Adrenal_Gland-Cancer	GPL570	GSE33371	GSM825410	T	None	7.06609
Adrenal_Gland-Cancer	GPL570	GSE33371	GSM825411	T	None	7.76818
Adrenal_Gland-Cancer	GPL570	GSE33371	GSM825412	T	None	8.98014
Adrenal_Gland-Cancer	GPL570	GSE33371	GSM825413	T	None	6.40939
Adrenal_Gland-Cancer	GPL570	GSE33371	GSM825414	T	None	7.59991
Adrenal_Gland-Cancer	GPL570	GSE33371	GSM825415	T	None	6.55459
Adrenal_Gland-Cancer	GPL570	GSE33371	GSM825416	T	None	9.45121
Adrenal_Gland-Cancer	GPL570	GSE33371	GSM825417	T	None	6.79442
Adrenal_Gland-Cancer	GPL570	GSE33371	GSM825418	T	None	8.73471
Adrenal_Gland-Cancer	GPL570	GSE33371	GSM825419	T	None	8.37938
Adrenal_Gland-Cancer	GPL570	GSE33371	GSM825420	T	None	9.20457
Adrenal_Gland-Cancer	GPL570	GSE33371	GSM825421	T	None	9.8857
Adrenal_Gland-Cancer	GPL570	GSE33371	GSM825422	T	None	10.058
Adrenal_Gland-Cancer	GPL570	GSE33371	GSM825423	T	None	9.72281
Adrenal_Gland-Cancer	GPL570	GSE33371	GSM825424	T	None	7.39232
Adrenal_Gland-Cancer	GPL570	GSE33371	GSM825425	T	None	10.1737
Adrenal_Gland-Cancer	GPL570	GSE33371	GSM825426	T	None	8.09276
Adrenal_Gland-Cancer	GPL570	GSE33371	GSM825427	T	None	8.9542
Adrenal_Gland-Cancer	GPL570	GSE33371	GSM825428	T	None	8.8392
Adrenal_Gland-Cancer	GPL570	GSE33371	GSM825429	T	None	8.93369
Adrenal_Gland-Cancer	GPL570	GSE33371	GSM825430	T	None	7.24793
Adrenal_Gland-Cancer	GPL570	GSE33371	GSM825431	T	None	9.19476
Adrenal_Gland-Cancer	GPL96	GSE68606	GSM1676889	T	None	6.78136
Adrenal_Gland-Cancer	GPL96	GSE68606	GSM1676912	T	None	7.33092
Adrenal_Gland-Cancer	GPL96	GSE68606	GSM1676917	T	None	6.32193
Adrenal_Gland-Cancer	GPL96	GSE68606	GSM1676940	T	None	7.2854
Adrenal_Gland-Cancer	GPL96	GSE68606	GSM1676955	T	None	6.98868
Adrenal_Gland-Cancer	GPL96	GSE68606	GSM1676970	T	None	7.64386
Adrenal_Gland-Cancer	GPL96	GSE75415	GSM1954726	T	None	8.74483
Adrenal_Gland-Cancer	GPL96	GSE75415	GSM1954727	T	None	8.77149
Adrenal_Gland-Cancer	GPL96	GSE75415	GSM1954728	T	None	9.66356
Adrenal_Gland-Cancer	GPL96	GSE75415	GSM1954729	T	None	10.7013
Adrenal_Gland-Cancer	GPL96	GSE75415	GSM1954730	T	None	9.20457
Adrenal_Gland-Cancer	GPL96	GSE75415	GSM1954731	T	None	9.16992
Adrenal_Gland-Cancer	GPL96	GSE75415	GSM1954732	T	None	9.683
Adrenal_Gland-Cancer	GPL96	GSE75415	GSM1954733	T	None	9.9901
Adrenal_Gland-Cancer	GPL96	GSE75415	GSM1954734	T	None	11.3393
Adrenal_Gland-Cancer	GPL96	GSE75415	GSM1954735	T	None	10.623
Adrenal_Gland-Cancer	GPL96	GSE75415	GSM1954736	T	None	8.5157
Adrenal_Gland-Cancer	GPL96	GSE75415	GSM1954737	T	None	9.90087
Adrenal_Gland-Cancer	GPL96	GSE75415	GSM1954738	T	None	8.02791
Adrenal_Gland-Cancer	GPL96	GSE75415	GSM1954739	T	None	9.76321
Adrenal_Gland-Cancer	GPL96	GSE75415	GSM1954740	T	None	10.7524
Adrenal_Gland-Cancer	GPL96	GSE75415	GSM1954741	T	None	8.23362
Adrenal_Gland-Cancer	GPL96	GSE75415	GSM1954742	T	None	8.15987
Adrenal_Gland-Cancer	GPL96	GSE75415	GSM1954743	T	None	10.1293
Adrenal_Gland-Cancer	GPL96	GSE75415	GSM1954744	T	None	8.97442
Adrenal_Gland-Cancer	GPL96	GSE75415	GSM1954745	T	None	9.23122
Adrenal_Gland-Cancer	GPL96	GSE75415	GSM1954746	T	None	9.85642
Adrenal_Gland-Cancer	GPL96	GSE75415	GSM1954747	T	None	9.67772
Adrenal_Gland-Cancer	GPL96	GSE75415	GSM1954748	T	None	9.69174
Adrenal_Gland-Cancer	GPL96	GSE76021	GSM1972919	T	None	9.9901
Adrenal_Gland-Cancer	GPL96	GSE76021	GSM1972920	T	None	11.3393
Adrenal_Gland-Cancer	GPL96	GSE76021	GSM1972921	T	None	8.5157
Adrenal_Gland-Cancer	GPL96	GSE76021	GSM1972922	T	None	9.66356
Adrenal_Gland-Cancer	GPL96	GSE76021	GSM1972923	T	None	10.7013
Adrenal_Gland-Cancer	GPL96	GSE76021	GSM1972924	T	None	10.4939
Adrenal_Gland-Cancer	GPL96	GSE76021	GSM1972925	T	None	9.20457
Adrenal_Gland-Cancer	GPL96	GSE76021	GSM1972926	T	None	9.90087
Adrenal_Gland-Cancer	GPL96	GSE76021	GSM1972927	T	None	9.38802
Adrenal_Gland-Cancer	GPL96	GSE76021	GSM1972928	T	None	8.02791
Adrenal_Gland-Cancer	GPL96	GSE76021	GSM1972929	T	None	9.76321
Adrenal_Gland-Cancer	GPL96	GSE76021	GSM1972930	T	None	10.7524
Adrenal_Gland-Cancer	GPL96	GSE76021	GSM1972931	T	None	8.15987
Adrenal_Gland-Cancer	GPL96	GSE76021	GSM1972932	T	None	8.20457
Adrenal_Gland-Cancer	GPL96	GSE76021	GSM1972933	T	None	9.64566
Adrenal_Gland-Cancer	GPL96	GSE76021	GSM1972934	T	None	10.3376
Adrenal_Gland-Cancer	GPL96	GSE76021	GSM1972935	T	None	8.97442
Adrenal_Gland-Cancer	GPL96	GSE76021	GSM1972936	T	None	8.08215
Adrenal_Gland-Cancer	GPL96	GSE76021	GSM1972937	T	None	9.23122
Adrenal_Gland-Cancer	GPL96	GSE76021	GSM1972938	T	None	9.85642
Adrenal_Gland-Cancer	GPL96	GSE76021	GSM1972939	T	None	9.67772
Adrenal_Gland-Cancer	GPL96	GSE76021	GSM1972940	T	None	9.74987
Adrenal_Gland-Cancer	GPL96	GSE76021	GSM1972941	T	None	9.26679
Adrenal_Gland-Cancer	GPL96	GSE76021	GSM1972942	T	None	9.69174
Adrenal_Gland-Cancer	GPL96	GSE76021	GSM1972943	T	None	10.2252
Adrenal_Gland-Cancer	GPL96	GSE76021	GSM1972944	T	None	10.1849
Adrenal_Gland-Cancer	GPL96	GSE76021	GSM1972945	T	None	8.7039
Adrenal_Gland-Cancer	GPL96	GSE76021	GSM1972946	T	None	9.79766
Adrenal_Gland-Cancer	GPL96	GSE76021	GSM1972947	T	None	10.4242
Adrenal_Gland-Normal	GPL570	GSE43346	GSM1060745	T	None	9.07146
Adrenal_Gland-Normal	GPL570	GSE8514	GSM211447	T	None	10.6961
Adrenal_Gland-Normal	GPL570	GSE8514	GSM211448	T	None	9.88111
Adrenal_Gland-Normal	GPL570	GSE8514	GSM211449	T	None	8.69697
Adrenal_Gland-Normal	GPL570	GSE8514	GSM211450	T	None	9.80574
Adrenal_Gland-Normal	GPL570	GSE19776	GSM493251	T	None	9.224
Adrenal_Gland-Normal	GPL570	GSE19776	GSM493252	T	None	8.69697
Adrenal_Gland-Normal	GPL570	GSE19776	GSM493253	T	None	9.0607
Adrenal_Gland-Normal	GPL570	GSE19776	GSM493254	T	None	8.94544
Adrenal_Gland-Normal	GPL570	GSE33371	GSM825367	T	None	7.40088
Adrenal_Gland-Normal	GPL570	GSE33371	GSM825368	T	None	7.90689
Adrenal_Gland-Normal	GPL570	GSE33371	GSM825369	T	None	8.07146
Adrenal_Gland-Normal	GPL570	GSE33371	GSM825370	T	None	8.37504
Adrenal_Gland-Normal	GPL570	GSE33371	GSM825371	T	None	8.61102
Adrenal_Gland-Normal	GPL570	GSE33371	GSM825372	T	None	9.05528
Adrenal_Gland-Normal	GPL570	GSE33371	GSM825373	T	None	8.72451
Adrenal_Gland-Normal	GPL570	GSE33371	GSM825374	T	None	9.97585
Adrenal_Gland-Normal	GPL570	GSE33371	GSM825375	T	None	8.83605
Adrenal_Gland-Normal	GPL570	GSE33371	GSM825376	T	None	8.12412
Adrenal_Gland-Normal	GPL96	GSE75415	GSM1954750	T	None	8.30834
Adrenal_Gland-Normal	GPL96	GSE75415	GSM1954751	T	None	9.00843
Adrenal_Gland-Normal	GPL96	GSE75415	GSM1954752	T	None	8.69
Adrenal_Gland-Normal	GPL96	GSE75415	GSM1954753	T	None	8.27612
Adrenal_Gland-Normal	GPL96	GSE75415	GSM1954754	T	None	8.63662
Adrenal_Gland-Normal	GPL96	GSE75415	GSM1954755	T	None	8.33092
Adrenal_Gland-Normal	GPL96	GSE75415	GSM1954756	T	None	7.7211
Bladder-Cancer	GPL570	GSE2109	GSM102434	T	None	8.77149
Bladder-Cancer	GPL570	GSE2109	GSM102437	T	None	8.47167
Bladder-Cancer	GPL570	GSE2109	GSM102470	T	None	9.3966
Bladder-Cancer	GPL570	GSE2109	GSM102475	T	None	9.24793
Bladder-Cancer	GPL570	GSE2109	GSM117677	T	None	8.87652
Bladder-Cancer	GPL570	GSE2109	GSM137919	T	None	8.07682
Bladder-Cancer	GPL570	GSE2109	GSM137976	T	None	8.05528
Bladder-Cancer	GPL570	GSE2109	GSM152625	T	None	7.62205
Bladder-Cancer	GPL570	GSE2109	GSM152717	T	None	7.82655
Bladder-Cancer	GPL570	GSE2109	GSM152732	T	None	8.91289
Bladder-Cancer	GPL570	GSE2109	GSM152779	T	None	8.02237
Bladder-Cancer	GPL570	GSE2109	GSM152797	T	None	8.59619
Bladder-Cancer	GPL570	GSE2109	GSM179874	T	None	9.1267
Bladder-Cancer	GPL570	GSE2109	GSM179921	T	None	10.1724
Bladder-Cancer	GPL570	GSE2109	GSM179926	T	None	9.0607
Bladder-Cancer	GPL570	GSE7476	GSM180995	T	None	9.36851
Bladder-Cancer	GPL570	GSE7476	GSM180996	T	None	8.84862
Bladder-Cancer	GPL570	GSE7476	GSM180997	T	None	9.40301
Bladder-Cancer	GPL570	GSE7476	GSM180998	T	None	9.49185
Bladder-Cancer	GPL570	GSE7476	GSM180999	T	None	9.85642
Bladder-Cancer	GPL570	GSE7476	GSM181000	T	None	9.82655
Bladder-Cancer	GPL570	GSE7476	GSM181001	T	None	9.27146
Bladder-Cancer	GPL570	GSE7476	GSM181002	T	None	9.44915
Bladder-Cancer	GPL570	GSE2109	GSM203714	T	None	8.75489
Bladder-Cancer	GPL570	GSE2109	GSM203738	T	None	8.53916
Bladder-Cancer	GPL570	GSE2109	GSM203753	T	None	7.62936
Bladder-Cancer	GPL570	GSE2109	GSM203793	T	None	8.83289
Bladder-Cancer	GPL570	GSE2109	GSM231906	T	None	8.11894
Bladder-Cancer	GPL570	GSE2109	GSM46920	T	None	8.21432
Bladder-Cancer	GPL570	GSE2109	GSM53030	T	None	8.61102
Bladder-Cancer	GPL570	GSE2109	GSM53097	T	None	7.57743
Bladder-Cancer	GPL570	GSE2109	GSM53117	T	None	8.87345
Bladder-Cancer	GPL570	GSE2109	GSM53137	T	None	9.45327
Bladder-Cancer	GPL570	GSE2109	GSM53139	T	None	7.59991
Bladder-Cancer	GPL570	GSE30522	GSM756939	T	None	6.47573
Bladder-Cancer	GPL570	GSE30522	GSM756940	T	None	7.59246
Bladder-Cancer	GPL570	GSE2109	GSM76532	T	None	9.01959
Bladder-Cancer	GPL570	GSE31189	GSM773124	T	None	8.3443
Bladder-Cancer	GPL570	GSE31189	GSM773125	T	None	8.87958
Bladder-Cancer	GPL570	GSE31189	GSM773126	T	None	7.49985
Bladder-Cancer	GPL570	GSE31189	GSM773127	T	None	9.05799
Bladder-Cancer	GPL570	GSE31189	GSM773128	T	None	8.52356
Bladder-Cancer	GPL570	GSE31189	GSM773129	T	None	6.75489
Bladder-Cancer	GPL570	GSE31189	GSM773130	T	None	8.81057
Bladder-Cancer	GPL570	GSE31189	GSM773131	T	None	7.69349
Bladder-Cancer	GPL570	GSE31189	GSM773132	T	None	8.04985
Bladder-Cancer	GPL570	GSE31189	GSM773133	T	None	8.89482
Bladder-Cancer	GPL570	GSE31189	GSM773134	T	None	7.53916
Bladder-Cancer	GPL570	GSE31189	GSM773135	T	None	8.84862
Bladder-Cancer	GPL570	GSE31189	GSM773136	T	None	8.44708
Bladder-Cancer	GPL570	GSE31189	GSM773137	T	None	7.67948
Bladder-Cancer	GPL570	GSE31189	GSM773138	T	None	7.96578
Bladder-Cancer	GPL570	GSE31189	GSM773139	T	None	8.37069
Bladder-Cancer	GPL570	GSE31189	GSM773140	T	None	8.7879
Bladder-Cancer	GPL570	GSE31189	GSM773141	T	None	7.42626
Bladder-Cancer	GPL570	GSE31189	GSM773142	T	None	8.93074
Bladder-Cancer	GPL570	GSE31189	GSM773143	T	None	8.19967
Bladder-Cancer	GPL570	GSE31189	GSM773144	T	None	8.55842
Bladder-Cancer	GPL570	GSE31189	GSM773145	T	None	8.43463
Bladder-Cancer	GPL570	GSE31189	GSM773146	T	None	7.79442
Bladder-Cancer	GPL570	GSE31189	GSM773147	T	None	7.49185
Bladder-Cancer	GPL570	GSE31189	GSM773148	T	None	8.29921
Bladder-Cancer	GPL570	GSE31189	GSM773149	T	None	8.92184
Bladder-Cancer	GPL570	GSE31189	GSM773150	T	None	7.47573
Bladder-Cancer	GPL570	GSE31189	GSM773151	T	None	8.46761
Bladder-Cancer	GPL570	GSE31189	GSM773152	T	None	6
Bladder-Cancer	GPL570	GSE31189	GSM773153	T	None	8.21432
Bladder-Cancer	GPL570	GSE31189	GSM773154	T	None	8.85487
Bladder-Cancer	GPL570	GSE31189	GSM773155	T	None	7.59991
Bladder-Cancer	GPL570	GSE31189	GSM773156	T	None	8.25267
Bladder-Cancer	GPL570	GSE31189	GSM773157	T	None	5.61471
Bladder-Cancer	GPL570	GSE31189	GSM773158	T	None	6.35755
Bladder-Cancer	GPL570	GSE31189	GSM773159	T	None	8.69349
Bladder-Cancer	GPL570	GSE31189	GSM773160	T	None	7.19967
Bladder-Cancer	GPL570	GSE31189	GSM773161	T	None	7.9542
Bladder-Cancer	GPL570	GSE31189	GSM773162	T	None	8.37069
Bladder-Cancer	GPL570	GSE31189	GSM773163	T	None	7.49985
Bladder-Cancer	GPL570	GSE31189	GSM773164	T	None	6.32193
Bladder-Cancer	GPL570	GSE31189	GSM773165	T	None	7.20945
Bladder-Cancer	GPL570	GSE31189	GSM773166	T	None	6.64386
Bladder-Cancer	GPL570	GSE31189	GSM773167	T	None	6.88264
Bladder-Cancer	GPL570	GSE31189	GSM773168	T	None	6.37504
Bladder-Cancer	GPL570	GSE31189	GSM773169	T	None	7.29462
Bladder-Cancer	GPL570	GSE31189	GSM773170	T	None	6.59991
Bladder-Cancer	GPL570	GSE31189	GSM773171	T	None	6.67243
Bladder-Cancer	GPL570	GSE31189	GSM773172	T	None	8.17991
Bladder-Cancer	GPL570	GSE31189	GSM773173	T	None	5.90689
Bladder-Cancer	GPL570	GSE31189	GSM773174	T	None	8.18982
Bladder-Cancer	GPL570	GSE31189	GSM773175	T	None	8.67596
Bladder-Cancer	GPL570	GSE31684	GSM786491	T	None	8.04439
Bladder-Cancer	GPL570	GSE31684	GSM786492	T	None	7.40088
Bladder-Cancer	GPL570	GSE31684	GSM786493	T	None	10.697
Bladder-Cancer	GPL570	GSE31684	GSM786494	T	None	8.25739
Bladder-Cancer	GPL570	GSE31684	GSM786495	T	None	9.22882
Bladder-Cancer	GPL570	GSE31684	GSM786496	T	None	10.5527
Bladder-Cancer	GPL570	GSE31684	GSM786497	T	None	8.48382
Bladder-Cancer	GPL570	GSE31684	GSM786498	T	None	7.31288
Bladder-Cancer	GPL570	GSE31684	GSM786499	T	None	9.49586
Bladder-Cancer	GPL570	GSE31684	GSM786500	T	None	6.96578
Bladder-Cancer	GPL570	GSE31684	GSM786501	T	None	8.59246
Bladder-Cancer	GPL570	GSE31684	GSM786502	T	None	9.19967
Bladder-Cancer	GPL570	GSE31684	GSM786503	T	None	8.32193
Bladder-Cancer	GPL570	GSE31684	GSM786504	T	None	7.2384
Bladder-Cancer	GPL570	GSE31684	GSM786505	T	None	7.33092
Bladder-Cancer	GPL570	GSE31684	GSM786506	T	None	9.32643
Bladder-Cancer	GPL570	GSE31684	GSM786507	T	None	7.44294
Bladder-Cancer	GPL570	GSE31684	GSM786508	T	None	9.51964
Bladder-Cancer	GPL570	GSE31684	GSM786509	T	None	8.60363
Bladder-Cancer	GPL570	GSE31684	GSM786510	T	None	10.1699
Bladder-Cancer	GPL570	GSE31684	GSM786511	T	None	7.56986
Bladder-Cancer	GPL570	GSE31684	GSM786512	T	None	9.07146
Bladder-Cancer	GPL570	GSE31684	GSM786513	T	None	7.65105
Bladder-Cancer	GPL570	GSE31684	GSM786514	T	None	8.08746
Bladder-Cancer	GPL570	GSE31684	GSM786515	T	None	9.47978
Bladder-Cancer	GPL570	GSE31684	GSM786516	T	None	8.19476
Bladder-Cancer	GPL570	GSE31684	GSM786517	T	None	10.9629
Bladder-Cancer	GPL570	GSE31684	GSM786518	T	None	8.36194
Bladder-Cancer	GPL570	GSE31684	GSM786519	T	None	9.36194
Bladder-Cancer	GPL570	GSE31684	GSM786520	T	None	7.34873
Bladder-Cancer	GPL570	GSE31684	GSM786521	T	None	9.79928
Bladder-Cancer	GPL570	GSE31684	GSM786522	T	None	8.66888
Bladder-Cancer	GPL570	GSE31684	GSM786523	T	None	7.99435
Bladder-Cancer	GPL570	GSE31684	GSM786524	T	None	7.40939
Bladder-Cancer	GPL570	GSE31684	GSM786525	T	None	9.04439
Bladder-Cancer	GPL570	GSE31684	GSM786526	T	None	7.15987
Bladder-Cancer	GPL570	GSE31684	GSM786527	T	None	9.32868
Bladder-Cancer	GPL570	GSE31684	GSM786528	T	None	8.97728
Bladder-Cancer	GPL570	GSE31684	GSM786529	T	None	10.4635
Bladder-Cancer	GPL570	GSE31684	GSM786530	T	None	10.4189
Bladder-Cancer	GPL570	GSE31684	GSM786531	T	None	8.97442
Bladder-Cancer	GPL570	GSE31684	GSM786532	T	None	7.13955
Bladder-Cancer	GPL570	GSE31684	GSM786533	T	None	11.2312
Bladder-Cancer	GPL570	GSE31684	GSM786534	T	None	9.29921
Bladder-Cancer	GPL570	GSE31684	GSM786535	T	None	9.03892
Bladder-Cancer	GPL570	GSE31684	GSM786536	T	None	9.67948
Bladder-Cancer	GPL570	GSE31684	GSM786537	T	None	8.59246
Bladder-Cancer	GPL570	GSE31684	GSM786538	T	None	6.70044
Bladder-Cancer	GPL570	GSE31684	GSM786539	T	None	9.19229
Bladder-Cancer	GPL570	GSE31684	GSM786540	T	None	7.90087
Bladder-Cancer	GPL570	GSE31684	GSM786541	T	None	8.82018
Bladder-Cancer	GPL570	GSE31684	GSM786542	T	None	8.92481
Bladder-Cancer	GPL570	GSE31684	GSM786543	T	None	9.60733
Bladder-Cancer	GPL570	GSE31684	GSM786544	T	None	8.9629
Bladder-Cancer	GPL570	GSE31684	GSM786545	T	None	8.85798
Bladder-Cancer	GPL570	GSE31684	GSM786546	T	None	7.85798
Bladder-Cancer	GPL570	GSE31684	GSM786547	T	None	10.6847
Bladder-Cancer	GPL570	GSE31684	GSM786548	T	None	9.28309
Bladder-Cancer	GPL570	GSE31684	GSM786549	T	None	7.14975
Bladder-Cancer	GPL570	GSE31684	GSM786550	T	None	9.01959
Bladder-Cancer	GPL570	GSE31684	GSM786551	T	None	8.45533
Bladder-Cancer	GPL570	GSE31684	GSM786552	T	None	10.5498
Bladder-Cancer	GPL570	GSE31684	GSM786553	T	None	8.30834
Bladder-Cancer	GPL570	GSE31684	GSM786554	T	None	9.23601
Bladder-Cancer	GPL570	GSE31684	GSM786555	T	None	10.2866
Bladder-Cancer	GPL570	GSE31684	GSM786556	T	None	8.71768
Bladder-Cancer	GPL570	GSE31684	GSM786557	T	None	7.64386
Bladder-Cancer	GPL570	GSE31684	GSM786558	T	None	8.21432
Bladder-Cancer	GPL570	GSE31684	GSM786559	T	None	11.1836
Bladder-Cancer	GPL570	GSE31684	GSM786560	T	None	7.8392
Bladder-Cancer	GPL570	GSE31684	GSM786561	T	None	6.83289
Bladder-Cancer	GPL570	GSE31684	GSM786562	T	None	7.32193
Bladder-Cancer	GPL570	GSE31684	GSM786563	T	None	10.1098
Bladder-Cancer	GPL570	GSE31684	GSM786564	T	None	9.71596
Bladder-Cancer	GPL570	GSE31684	GSM786565	T	None	8.76155
Bladder-Cancer	GPL570	GSE31684	GSM786566	T	None	8.49586
Bladder-Cancer	GPL570	GSE31684	GSM786567	T	None	9.56415
Bladder-Cancer	GPL570	GSE31684	GSM786568	T	None	9.35975
Bladder-Cancer	GPL570	GSE31684	GSM786569	T	None	9.39232
Bladder-Cancer	GPL570	GSE31684	GSM786570	T	None	10.1202
Bladder-Cancer	GPL570	GSE31684	GSM786571	T	None	10.0954
Bladder-Cancer	GPL570	GSE31684	GSM786572	T	None	8.98584
Bladder-Cancer	GPL570	GSE31684	GSM786573	T	None	9.54496
Bladder-Cancer	GPL570	GSE31684	GSM786574	T	None	8.67243
Bladder-Cancer	GPL570	GSE31684	GSM786575	T	None	8.36194
Bladder-Cancer	GPL570	GSE31684	GSM786576	T	None	8.66534
Bladder-Cancer	GPL570	GSE31684	GSM786577	T	None	7.40939
Bladder-Cancer	GPL570	GSE31684	GSM786578	T	None	9.15987
Bladder-Cancer	GPL570	GSE31684	GSM786579	T	None	9.81858
Bladder-Cancer	GPL570	GSE31684	GSM786580	T	None	9.52748
Bladder-Cancer	GPL570	GSE31684	GSM786581	T	None	9.30606
Bladder-Cancer	GPL570	GSE31684	GSM786582	T	None	6.88264
Bladder-Cancer	GPL570	GSE31684	GSM786583	T	None	8.7211
Bladder-Cancer	GPL570	GSE2109	GSM88993	T	None	9.31741
Bladder-Cancer	GPL570	GSE2109	GSM89048	T	None	9.45327
Bladder-Cancer	GPL570	GSE2109	GSM89073	T	None	7.69349
Bladder-Cancer	GPL96	GSE3167	GSM71070	T	None	7.65105
Bladder-Cancer	GPL96	GSE3167	GSM71072	T	None	8.14975
Bladder-Cancer	GPL96	GSE3167	GSM71074	T	None	7.87652
Bladder-Cancer	GPL96	GSE3167	GSM71076	T	None	7.58496
Bladder-Cancer	GPL96	GSE3167	GSM71077	T	None	8.2384
Bladder-Cancer	GPL96	GSE12630	GSM319719	T	None	8.50383
Bladder-Cancer	GPL96	GSE12630	GSM319752	T	None	7.10852
Bladder-Cancer	GPL96	GSE12630	GSM319805	T	None	7.92481
Bladder-Cancer	GPL96	GSE12630	GSM319814	T	None	7.49985
Bladder-Cancer	GPL96	GSE12630	GSM319815	T	None	6.37504
Bladder-Cancer	GPL96	GSE12630	GSM319817	T	None	7.43463
Bladder-Cancer	GPL96	GSE12630	GSM319818	T	None	7.88264
Bladder-Cancer	GPL96	GSE12630	GSM319819	T	None	7.49185
Bladder-Cancer	GPL96	GSE12630	GSM319830	T	None	11.0701
Bladder-Cancer	GPL96	GSE12630	GSM319836	T	None	6.94251
Bladder-Cancer	GPL96	GSE12630	GSM319844	T	None	8.39232
Bladder-Normal	GPL570	GSE43346	GSM1060746	T	None	9.28077
Bladder-Normal	GPL570	GSE7307	GSM176279	T	None	7.20945
Bladder-Normal	GPL570	GSE7307	GSM176280	T	None	7.26679
Bladder-Normal	GPL570	GSE7307	GSM176428	T	None	7.65105
Bladder-Normal	GPL570	GSE7307	GSM176429	T	None	7.36632
Bladder-Normal	GPL570	GSE7307	GSM176430	T	None	7.96
Bladder-Normal	GPL570	GSE7476	GSM180991	T	None	8.02791
Bladder-Normal	GPL570	GSE7476	GSM180992	T	None	7.43463
Bladder-Normal	GPL570	GSE7476	GSM180993	T	None	7.60733
Bladder-Normal	GPL570	GSE7476	GSM180994	T	None	8.56986
Bladder-Normal	GPL570	GSE11783	GSM298203	T	None	7.88874
Bladder-Normal	GPL570	GSE11783	GSM298204	T	None	8.39232
Bladder-Normal	GPL570	GSE11783	GSM298212	T	None	6.76818
Bladder-Normal	GPL570	GSE11783	GSM298215	T	None	7.2854
Bladder-Normal	GPL570	GSE11783	GSM298216	T	None	6.62936
Bladder-Normal	GPL570	GSE11783	GSM298217	T	None	7.3837
Bladder-Normal	GPL570	GSE30522	GSM756935	T	None	6.78136
Bladder-Normal	GPL570	GSE30522	GSM756936	T	None	5.42626
Bladder-Normal	GPL570	GSE30522	GSM756937	T	None	8.80735
Bladder-Normal	GPL570	GSE31189	GSM773176	T	None	8.27146
Bladder-Normal	GPL570	GSE31189	GSM773177	T	None	8.224
Bladder-Normal	GPL570	GSE31189	GSM773178	T	None	8.88874
Bladder-Normal	GPL570	GSE31189	GSM773179	T	None	8.36194
Bladder-Normal	GPL570	GSE31189	GSM773180	T	None	6.96578
Bladder-Normal	GPL570	GSE31189	GSM773181	T	None	9.03342
Bladder-Normal	GPL570	GSE31189	GSM773182	T	None	9.05257
Bladder-Normal	GPL570	GSE31189	GSM773183	T	None	8.97154
Bladder-Normal	GPL570	GSE31189	GSM773184	T	None	8.74819
Bladder-Normal	GPL570	GSE31189	GSM773185	T	None	8.90388
Bladder-Normal	GPL570	GSE31189	GSM773186	T	None	8.54689
Bladder-Normal	GPL570	GSE31189	GSM773187	T	None	7.45121
Bladder-Normal	GPL570	GSE31189	GSM773188	T	None	8.84862
Bladder-Normal	GPL570	GSE31189	GSM773189	T	None	7.56224
Bladder-Normal	GPL570	GSE31189	GSM773190	T	None	8.51964
Bladder-Normal	GPL570	GSE31189	GSM773191	T	None	8.02791
Bladder-Normal	GPL570	GSE31189	GSM773192	T	None	9.16742
Bladder-Normal	GPL570	GSE31189	GSM773193	T	None	8.12928
Bladder-Normal	GPL570	GSE31189	GSM773194	T	None	7.2384
Bladder-Normal	GPL570	GSE31189	GSM773195	T	None	7.17991
Bladder-Normal	GPL570	GSE31189	GSM773196	T	None	7.39232
Bladder-Normal	GPL570	GSE31189	GSM773197	T	None	7.8009
Bladder-Normal	GPL570	GSE31189	GSM773198	T	None	8.3837
Bladder-Normal	GPL570	GSE31189	GSM773199	T	None	8.36194
Bladder-Normal	GPL570	GSE31189	GSM773200	T	None	6.30378
Bladder-Normal	GPL570	GSE31189	GSM773201	T	None	7.90689
Bladder-Normal	GPL570	GSE31189	GSM773202	T	None	7.93074
Bladder-Normal	GPL570	GSE31189	GSM773203	T	None	6.56986
Bladder-Normal	GPL570	GSE31189	GSM773204	T	None	7.48382
Bladder-Normal	GPL570	GSE31189	GSM773205	T	None	7.20945
Bladder-Normal	GPL570	GSE31189	GSM773206	T	None	7.66534
Bladder-Normal	GPL570	GSE31189	GSM773207	T	None	8.51964
Bladder-Normal	GPL570	GSE31189	GSM773208	T	None	7.41785
Bladder-Normal	GPL570	GSE31189	GSM773209	T	None	7.72792
Bladder-Normal	GPL570	GSE31189	GSM773210	T	None	7.06609
Bladder-Normal	GPL570	GSE31189	GSM773211	T	None	7.01123
Bladder-Normal	GPL570	GSE31189	GSM773212	T	None	6.14975
Bladder-Normal	GPL570	GSE31189	GSM773213	T	None	7.04439
Bladder-Normal	GPL570	GSE31189	GSM773214	T	None	5.55459
Bladder-Normal	GPL570	GSE31189	GSM773215	T	None	6.84549
Bladder-Normal	GPL96	GSE2361	GSM44682	T	None	8.5157
Bladder-Normal	GPL96	GSE3167	GSM71069	T	None	7.59246
Bladder-Normal	GPL96	GSE3167	GSM71071	T	None	7.7879
Bladder-Normal	GPL96	GSE3167	GSM71073	T	None	7.30378
Bladder-Normal	GPL96	GSE3167	GSM71075	T	None	7.50779
Bladder-Normal	GPL96	GSE3167	GSM71078	T	None	7.34873
Blood-Cancer	GPL570	GSE4588	GSM101869	T	None	7.62936
Blood-Cancer	GPL570	GSE2109	GSM102457	T	None	10.7591
Blood-Cancer	GPL570	GSE2109	GSM102466	T	None	8.03342
Blood-Cancer	GPL570	GSE2109	GSM102514	T	None	8.44294
Blood-Cancer	GPL570	GSE42040	GSM1030962	T	None	8.22882
Blood-Cancer	GPL570	GSE42040	GSM1030963	T	None	9.1472
Blood-Cancer	GPL570	GSE42040	GSM1030964	T	None	7.9542
Blood-Cancer	GPL570	GSE42040	GSM1030965	T	None	7.82018
Blood-Cancer	GPL570	GSE42040	GSM1030966	T	None	8.04985
Blood-Cancer	GPL570	GSE42040	GSM1030967	T	None	7.49985
Blood-Cancer	GPL570	GSE42040	GSM1030968	T	None	8.41785
Blood-Cancer	GPL570	GSE42040	GSM1030969	T	None	8.50779
Blood-Cancer	GPL570	GSE42040	GSM1030970	T	None	8.43463
Blood-Cancer	GPL570	GSE42040	GSM1030971	T	None	7.32193
Blood-Cancer	GPL570	GSE42040	GSM1030972	T	None	8.45121
Blood-Cancer	GPL570	GSE42040	GSM1030973	T	None	7.98868
Blood-Cancer	GPL570	GSE42040	GSM1030974	T	None	7.76155
Blood-Cancer	GPL570	GSE42040	GSM1030975	T	None	7.75489
Blood-Cancer	GPL570	GSE42040	GSM1030976	T	None	8.65464
Blood-Cancer	GPL570	GSE42040	GSM1030977	T	None	8.13955
Blood-Cancer	GPL570	GSE42040	GSM1030978	T	None	10.0768
Blood-Cancer	GPL570	GSE42040	GSM1030979	T	None	8.35755
Blood-Cancer	GPL570	GSE42040	GSM1030980	T	None	8.89785
Blood-Cancer	GPL570	GSE42040	GSM1030981	T	None	8.97442
Blood-Cancer	GPL570	GSE42040	GSM1030982	T	None	9.44294
Blood-Cancer	GPL570	GSE42040	GSM1030983	T	None	8.11374
Blood-Cancer	GPL570	GSE42040	GSM1030984	T	None	8.22882
Blood-Cancer	GPL570	GSE42040	GSM1030985	T	None	7.44294
Blood-Cancer	GPL570	GSE42040	GSM1030986	T	None	7.55459
Blood-Cancer	GPL570	GSE42040	GSM1030987	T	None	8.75822
Blood-Cancer	GPL570	GSE42040	GSM1030988	T	None	9.16491
Blood-Cancer	GPL570	GSE42040	GSM1030989	T	None	8.73132
Blood-Cancer	GPL570	GSE42040	GSM1030990	T	None	8.09276
Blood-Cancer	GPL570	GSE42040	GSM1030991	T	None	9.19967
Blood-Cancer	GPL570	GSE42040	GSM1030992	T	None	8.83605
Blood-Cancer	GPL570	GSE42040	GSM1030993	T	None	8.33539
Blood-Cancer	GPL570	GSE42040	GSM1030994	T	None	8.93664
Blood-Cancer	GPL570	GSE42040	GSM1030995	T	None	8.46761
Blood-Cancer	GPL570	GSE42040	GSM1030996	T	None	8.62205
Blood-Cancer	GPL570	GSE42040	GSM1030997	T	None	8.26679
Blood-Cancer	GPL570	GSE42040	GSM1030998	T	None	8.79442
Blood-Cancer	GPL570	GSE42040	GSM1030999	T	None	8.36632
Blood-Cancer	GPL570	GSE42040	GSM1031000	T	None	8.18488
Blood-Cancer	GPL570	GSE42040	GSM1031001	T	None	7.74147
Blood-Cancer	GPL570	GSE42040	GSM1031002	T	None	9.30378
Blood-Cancer	GPL570	GSE42040	GSM1031003	T	None	8.37504
Blood-Cancer	GPL570	GSE42040	GSM1031004	T	None	9.53333
Blood-Cancer	GPL570	GSE42040	GSM1031005	T	None	8.41363
Blood-Cancer	GPL570	GSE42040	GSM1031006	T	None	9.09011
Blood-Cancer	GPL570	GSE42040	GSM1031007	T	None	7.88874
Blood-Cancer	GPL570	GSE42040	GSM1031008	T	None	8.82655
Blood-Cancer	GPL570	GSE42040	GSM1031009	T	None	7.82655
Blood-Cancer	GPL570	GSE42040	GSM1031010	T	None	9.5216
Blood-Cancer	GPL570	GSE42040	GSM1031011	T	None	8.57365
Blood-Cancer	GPL570	GSE42040	GSM1031012	T	None	9.44915
Blood-Cancer	GPL570	GSE42040	GSM1031013	T	None	8.55075
Blood-Cancer	GPL570	GSE42040	GSM1031014	T	None	8.62936
Blood-Cancer	GPL570	GSE42040	GSM1031015	T	None	9.30606
Blood-Cancer	GPL570	GSE42040	GSM1031016	T	None	7.80736
Blood-Cancer	GPL570	GSE42040	GSM1031017	T	None	7.69349
Blood-Cancer	GPL570	GSE42040	GSM1031018	T	None	8.224
Blood-Cancer	GPL570	GSE42040	GSM1031019	T	None	7.44294
Blood-Cancer	GPL570	GSE42040	GSM1031020	T	None	8.16491
Blood-Cancer	GPL570	GSE42040	GSM1031021	T	None	7.43463
Blood-Cancer	GPL570	GSE42040	GSM1031022	T	None	8.3837
Blood-Cancer	GPL570	GSE42040	GSM1031023	T	None	8.59246
Blood-Cancer	GPL570	GSE42040	GSM1031024	T	None	8.01681
Blood-Cancer	GPL570	GSE42040	GSM1031025	T	None	7.76818
Blood-Cancer	GPL570	GSE42040	GSM1031026	T	None	9.11114
Blood-Cancer	GPL570	GSE42040	GSM1031027	T	None	8.25739
Blood-Cancer	GPL570	GSE42040	GSM1031028	T	None	8.46761
Blood-Cancer	GPL570	GSE42040	GSM1031029	T	None	7.57743
Blood-Cancer	GPL570	GSE42040	GSM1031030	T	None	8.12412
Blood-Cancer	GPL570	GSE42040	GSM1031031	T	None	7.45943
Blood-Cancer	GPL570	GSE42040	GSM1031032	T	None	9.16491
Blood-Cancer	GPL570	GSE42040	GSM1031033	T	None	9.04439
Blood-Cancer	GPL570	GSE42040	GSM1031034	T	None	8.02237
Blood-Cancer	GPL570	GSE42040	GSM1031035	T	None	6.93074
Blood-Cancer	GPL570	GSE42040	GSM1031036	T	None	7.30378
Blood-Cancer	GPL570	GSE42040	GSM1031037	T	None	8.04439
Blood-Cancer	GPL570	GSE42040	GSM1031038	T	None	6.55459
Blood-Cancer	GPL570	GSE42040	GSM1031039	T	None	7.2854
Blood-Cancer	GPL570	GSE42040	GSM1031040	T	None	8.09276
Blood-Cancer	GPL570	GSE42064	GSM1031831	T	None	6.58496
Blood-Cancer	GPL570	GSE42064	GSM1031832	T	None	7.16993
Blood-Cancer	GPL570	GSE42064	GSM1031833	T	None	6.83289
Blood-Cancer	GPL570	GSE42064	GSM1031834	T	None	7.55459
Blood-Cancer	GPL570	GSE42064	GSM1031835	T	None	7.5157
Blood-Cancer	GPL570	GSE42064	GSM1031836	T	None	7.33985
Blood-Cancer	GPL570	GSE42064	GSM1031837	T	None	6.53916
Blood-Cancer	GPL570	GSE42064	GSM1031838	T	None	6.50779
Blood-Cancer	GPL570	GSE42064	GSM1031839	T	None	6.04439
Blood-Cancer	GPL570	GSE42064	GSM1031840	T	None	7.17991
Blood-Cancer	GPL570	GSE42064	GSM1031841	T	None	6.49185
Blood-Cancer	GPL570	GSE42064	GSM1031842	T	None	6.32193
Blood-Cancer	GPL570	GSE42064	GSM1031843	T	None	6.76818
Blood-Cancer	GPL570	GSE42064	GSM1031844	T	None	7.02237
Blood-Cancer	GPL570	GSE42064	GSM1031845	T	None	7.11894
Blood-Cancer	GPL570	GSE42064	GSM1031846	T	None	6.53916
Blood-Cancer	GPL570	GSE42064	GSM1031847	T	None	6.50779
Blood-Cancer	GPL570	GSE42064	GSM1031848	T	None	6.72792
Blood-Cancer	GPL570	GSE42064	GSM1031849	T	None	6.14975
Blood-Cancer	GPL570	GSE42064	GSM1031850	T	None	6.44294
Blood-Cancer	GPL570	GSE42064	GSM1031851	T	None	6.30378
Blood-Cancer	GPL570	GSE42064	GSM1031852	T	None	6.40939
Blood-Cancer	GPL570	GSE42064	GSM1031853	T	None	6.22882
Blood-Cancer	GPL570	GSE42064	GSM1031854	T	None	6.76818
Blood-Cancer	GPL570	GSE42064	GSM1031855	T	None	6.74147
Blood-Cancer	GPL570	GSE42064	GSM1031856	T	None	7.67243
Blood-Cancer	GPL570	GSE42064	GSM1031857	T	None	7.11894
Blood-Cancer	GPL570	GSE42064	GSM1031858	T	None	6.83289
Blood-Cancer	GPL570	GSE42064	GSM1031859	T	None	6.78136
Blood-Cancer	GPL570	GSE42064	GSM1031860	T	None	6.61471
Blood-Cancer	GPL570	GSE42064	GSM1031861	T	None	6.59991
Blood-Cancer	GPL570	GSE42064	GSM1031862	T	None	7.43463
Blood-Cancer	GPL570	GSE42064	GSM1031863	T	None	6.9542
Blood-Cancer	GPL570	GSE42064	GSM1031864	T	None	7.05528
Blood-Cancer	GPL570	GSE42064	GSM1031865	T	None	7.19967
Blood-Cancer	GPL570	GSE42064	GSM1031866	T	None	6.44294
Blood-Cancer	GPL570	GSE42064	GSM1031867	T	None	6.76818
Blood-Cancer	GPL570	GSE42064	GSM1031868	T	None	6.70044
Blood-Cancer	GPL570	GSE44337	GSM1083475	T	None	6.76818
Blood-Cancer	GPL570	GSE44337	GSM1083476	T	None	6.82018
Blood-Cancer	GPL570	GSE44337	GSM1083477	T	None	7.52356
Blood-Cancer	GPL570	GSE44337	GSM1083478	T	None	7.47573
Blood-Cancer	GPL570	GSE44337	GSM1083479	T	None	7.56224
Blood-Cancer	GPL570	GSE44337	GSM1083480	T	None	7.40939
Blood-Cancer	GPL570	GSE44337	GSM1083481	T	None	7.48382
Blood-Cancer	GPL570	GSE44337	GSM1083482	T	None	7.50779
Blood-Cancer	GPL570	GSE44337	GSM1083483	T	None	7.73471
Blood-Cancer	GPL570	GSE45736	GSM1113422	T	None	6.83289
Blood-Cancer	GPL570	GSE45736	GSM1113423	T	None	6.22882
Blood-Cancer	GPL570	GSE45736	GSM1113424	T	None	5.42626
Blood-Cancer	GPL570	GSE46170	GSM1125352	T	None	8.50779
Blood-Cancer	GPL570	GSE46170	GSM1125353	T	None	6.88264
Blood-Cancer	GPL570	GSE46170	GSM1125354	T	None	6.64386
Blood-Cancer	GPL570	GSE46170	GSM1125355	T	None	8.45121
Blood-Cancer	GPL570	GSE46170	GSM1125356	T	None	6.72792
Blood-Cancer	GPL570	GSE46170	GSM1125357	T	None	7.45943
Blood-Cancer	GPL570	GSE46170	GSM1125358	T	None	7.47573
Blood-Cancer	GPL570	GSE46170	GSM1125359	T	None	7.93664
Blood-Cancer	GPL570	GSE46170	GSM1125360	T	None	8.27612
Blood-Cancer	GPL570	GSE46170	GSM1125361	T	None	8.40088
Blood-Cancer	GPL570	GSE46170	GSM1125362	T	None	7.2854
Blood-Cancer	GPL570	GSE46170	GSM1125363	T	None	6.56986
Blood-Cancer	GPL570	GSE46170	GSM1125364	T	None	7.40939
Blood-Cancer	GPL570	GSE46170	GSM1125365	T	None	7.82655
Blood-Cancer	GPL570	GSE46170	GSM1125366	T	None	7.62936
Blood-Cancer	GPL570	GSE46170	GSM1125367	T	None	7.81378
Blood-Cancer	GPL570	GSE46170	GSM1125368	T	None	8.0607
Blood-Cancer	GPL570	GSE46170	GSM1125369	T	None	8.65464
Blood-Cancer	GPL570	GSE46170	GSM1125370	T	None	7.35755
Blood-Cancer	GPL570	GSE46170	GSM1125372	T	None	8.93664
Blood-Cancer	GPL570	GSE46170	GSM1125373	T	None	9.33539
Blood-Cancer	GPL570	GSE46170	GSM1125374	T	None	8.53138
Blood-Cancer	GPL570	GSE46170	GSM1125375	T	None	8.89482
Blood-Cancer	GPL570	GSE46170	GSM1125376	T	None	7.18982
Blood-Cancer	GPL570	GSE46170	GSM1125377	T	None	7.8009
Blood-Cancer	GPL570	GSE46170	GSM1125378	T	None	6.18982
Blood-Cancer	GPL570	GSE46170	GSM1125383	T	None	7.67948
Blood-Cancer	GPL570	GSE46170	GSM1125384	T	None	8.79116
Blood-Cancer	GPL570	GSE46170	GSM1125386	T	None	8.78463
Blood-Cancer	GPL570	GSE46170	GSM1125387	T	None	8.92778
Blood-Cancer	GPL570	GSE46170	GSM1125388	T	None	8.29921
Blood-Cancer	GPL570	GSE46819	GSM1138793	T	None	6.18982
Blood-Cancer	GPL570	GSE46819	GSM1138794	T	None	6.58496
Blood-Cancer	GPL570	GSE46819	GSM1138795	T	None	6.47573
Blood-Cancer	GPL570	GSE46819	GSM1138796	T	None	6.93074
Blood-Cancer	GPL570	GSE46819	GSM1138797	T	None	6.26679
Blood-Cancer	GPL570	GSE46819	GSM1138798	T	None	6.44294
Blood-Cancer	GPL570	GSE46819	GSM1138799	T	None	5.80736
Blood-Cancer	GPL570	GSE46819	GSM1138800	T	None	6.26679
Blood-Cancer	GPL570	GSE46819	GSM1138801	T	None	6.82018
Blood-Cancer	GPL570	GSE46819	GSM1138802	T	None	6.2854
Blood-Cancer	GPL570	GSE46819	GSM1138803	T	None	6.84549
Blood-Cancer	GPL570	GSE46819	GSM1138804	T	None	6.93074
Blood-Cancer	GPL570	GSE49032	GSM1143783	T	None	8.57365
Blood-Cancer	GPL570	GSE49032	GSM1143784	T	None	6.94251
Blood-Cancer	GPL570	GSE49032	GSM1143785	T	None	6.88264
Blood-Cancer	GPL570	GSE49032	GSM1143786	T	None	7.40088
Blood-Cancer	GPL570	GSE49032	GSM1143787	T	None	7.64386
Blood-Cancer	GPL570	GSE49032	GSM1143788	T	None	7.56986
Blood-Cancer	GPL570	GSE49032	GSM1143789	T	None	7.14975
Blood-Cancer	GPL570	GSE49032	GSM1143790	T	None	7.32193
Blood-Cancer	GPL570	GSE49032	GSM1143791	T	None	7.60733
Blood-Cancer	GPL570	GSE49032	GSM1143792	T	None	8.14975
Blood-Cancer	GPL570	GSE49032	GSM1143793	T	None	8.76819
Blood-Cancer	GPL570	GSE49032	GSM1143794	T	None	7.17991
Blood-Cancer	GPL570	GSE49032	GSM1143795	T	None	7.19967
Blood-Cancer	GPL570	GSE49032	GSM1143797	T	None	7.33985
Blood-Cancer	GPL570	GSE49032	GSM1143798	T	None	7.62205
Blood-Cancer	GPL570	GSE49032	GSM1143799	T	None	7.76818
Blood-Cancer	GPL570	GSE49032	GSM1143800	T	None	7.56224
Blood-Cancer	GPL570	GSE49032	GSM1143801	T	None	8.07146
Blood-Cancer	GPL570	GSE49032	GSM1143802	T	None	6.67243
Blood-Cancer	GPL570	GSE49032	GSM1143803	T	None	7.06609
Blood-Cancer	GPL570	GSE49032	GSM1143804	T	None	7.74147
Blood-Cancer	GPL570	GSE49032	GSM1143805	T	None	7.91886
Blood-Cancer	GPL570	GSE49032	GSM1143806	T	None	7.93074
Blood-Cancer	GPL570	GSE49032	GSM1143807	T	None	6.80736
Blood-Cancer	GPL570	GSE49032	GSM1143808	T	None	6.80736
Blood-Cancer	GPL570	GSE49032	GSM1143809	T	None	6.90689
Blood-Cancer	GPL570	GSE49032	GSM1143810	T	None	8.13443
Blood-Cancer	GPL570	GSE49032	GSM1143811	T	None	7.70044
Blood-Cancer	GPL570	GSE49032	GSM1143812	T	None	7.88874
Blood-Cancer	GPL570	GSE49032	GSM1143813	T	None	7.20945
Blood-Cancer	GPL570	GSE49032	GSM1143814	T	None	6.82018
Blood-Cancer	GPL570	GSE49032	GSM1143815	T	None	7.9542
Blood-Cancer	GPL570	GSE49032	GSM1143816	T	None	6.85798
Blood-Cancer	GPL570	GSE49032	GSM1143817	T	None	7.87652
Blood-Cancer	GPL570	GSE49032	GSM1143818	T	None	7.40939
Blood-Cancer	GPL570	GSE49032	GSM1143819	T	None	7.56986
Blood-Cancer	GPL570	GSE49032	GSM1143820	T	None	7.15987
Blood-Cancer	GPL570	GSE49032	GSM1143821	T	None	7.39232
Blood-Cancer	GPL570	GSE49032	GSM1143822	T	None	7.77479
Blood-Cancer	GPL570	GSE49032	GSM1143823	T	None	7.42626
Blood-Cancer	GPL570	GSE49032	GSM1143824	T	None	7.47573
Blood-Cancer	GPL570	GSE49032	GSM1143825	T	None	7.42626
Blood-Cancer	GPL570	GSE49032	GSM1143826	T	None	7.24793
Blood-Cancer	GPL570	GSE49032	GSM1143827	T	None	7.73471
Blood-Cancer	GPL570	GSE49032	GSM1143828	T	None	7.06609
Blood-Cancer	GPL570	GSE49032	GSM1143829	T	None	7.04439
Blood-Cancer	GPL570	GSE49032	GSM1143830	T	None	7.40088
Blood-Cancer	GPL570	GSE49032	GSM1143831	T	None	7.67948
Blood-Cancer	GPL570	GSE49032	GSM1143832	T	None	7.22882
Blood-Cancer	GPL570	GSE49032	GSM1143833	T	None	7.04439
Blood-Cancer	GPL570	GSE49032	GSM1143834	T	None	7.88264
Blood-Cancer	GPL570	GSE49032	GSM1143835	T	None	6.65821
Blood-Cancer	GPL570	GSE49032	GSM1143836	T	None	7.5157
Blood-Cancer	GPL570	GSE49032	GSM1143837	T	None	6.98868
Blood-Cancer	GPL570	GSE49032	GSM1143838	T	None	7.3837
Blood-Cancer	GPL570	GSE49032	GSM1143839	T	None	6.83289
Blood-Cancer	GPL570	GSE49032	GSM1143840	T	None	7.59991
Blood-Cancer	GPL570	GSE49032	GSM1143841	T	None	7.30378
Blood-Cancer	GPL570	GSE49032	GSM1143842	T	None	6.61471
Blood-Cancer	GPL570	GSE49032	GSM1143843	T	None	6.56986
Blood-Cancer	GPL570	GSE49032	GSM1143844	T	None	6.78136
Blood-Cancer	GPL570	GSE49032	GSM1143845	T	None	7.33985
Blood-Cancer	GPL570	GSE49032	GSM1143846	T	None	6.16993
Blood-Cancer	GPL570	GSE49032	GSM1143847	T	None	7.31288
Blood-Cancer	GPL570	GSE49032	GSM1143848	T	None	6.44294
Blood-Cancer	GPL570	GSE49032	GSM1143849	T	None	8.09276
Blood-Cancer	GPL570	GSE49032	GSM1143850	T	None	7.73471
Blood-Cancer	GPL570	GSE49032	GSM1143851	T	None	7.11894
Blood-Cancer	GPL570	GSE49032	GSM1143852	T	None	7.42626
Blood-Cancer	GPL570	GSE49032	GSM1143853	T	None	6.49185
Blood-Cancer	GPL570	GSE49032	GSM1143854	T	None	7.04439
Blood-Cancer	GPL570	GSE49032	GSM1143855	T	None	7
Blood-Cancer	GPL570	GSE49032	GSM1143856	T	None	7.30378
Blood-Cancer	GPL570	GSE49032	GSM1143857	T	None	7.36632
Blood-Cancer	GPL570	GSE49032	GSM1143858	T	None	7.20945
Blood-Cancer	GPL570	GSE49032	GSM1143859	T	None	7.71425
Blood-Cancer	GPL570	GSE49032	GSM1143860	T	None	6.97728
Blood-Cancer	GPL570	GSE49032	GSM1143865	T	None	7.15987
Blood-Cancer	GPL570	GSE49032	GSM1143866	T	None	7.35755
Blood-Cancer	GPL570	GSE49032	GSM1143867	T	None	6.2854
Blood-Cancer	GPL570	GSE49032	GSM1143868	T	None	6.30378
Blood-Cancer	GPL570	GSE49032	GSM1143869	T	None	6.90689
Blood-Cancer	GPL570	GSE49032	GSM1143872	T	None	6.76818
Blood-Cancer	GPL570	GSE49032	GSM1143873	T	None	6.61471
Blood-Cancer	GPL570	GSE49032	GSM1143874	T	None	7
Blood-Cancer	GPL570	GSE49032	GSM1143876	T	None	7.70044
Blood-Cancer	GPL570	GSE49032	GSM1143877	T	None	7.24793
Blood-Cancer	GPL570	GSE49032	GSM1143878	T	None	7
Blood-Cancer	GPL570	GSE49032	GSM1143879	T	None	7.3837
Blood-Cancer	GPL570	GSE49032	GSM1143880	T	None	7.2384
Blood-Cancer	GPL570	GSE49032	GSM1143881	T	None	7.2854
Blood-Cancer	GPL570	GSE49032	GSM1143882	T	None	7.82655
Blood-Cancer	GPL570	GSE49032	GSM1143883	T	None	6.85798
Blood-Cancer	GPL570	GSE49032	GSM1143884	T	None	7.43463
Blood-Cancer	GPL570	GSE49032	GSM1143885	T	None	7.65105
Blood-Cancer	GPL570	GSE49032	GSM1143886	T	None	7.04439
Blood-Cancer	GPL570	GSE49032	GSM1143887	T	None	7.69349
Blood-Cancer	GPL570	GSE49032	GSM1143888	T	None	6.89482
Blood-Cancer	GPL570	GSE49032	GSM1143889	T	None	6.16993
Blood-Cancer	GPL570	GSE47355	GSM1148070	T	None	7.09803
Blood-Cancer	GPL570	GSE47355	GSM1148071	T	None	6.90689
Blood-Cancer	GPL570	GSE47355	GSM1148072	T	None	7.35755
Blood-Cancer	GPL570	GSE47355	GSM1148073	T	None	7.36632
Blood-Cancer	GPL570	GSE2109	GSM117688	T	None	9.54303
Blood-Cancer	GPL570	GSE2109	GSM117765	T	None	7.35755
Blood-Cancer	GPL570	GSE2109	GSM117771	T	None	7.42626
Blood-Cancer	GPL570	GSE50006	GSM1211900	T	None	7.43463
Blood-Cancer	GPL570	GSE50006	GSM1211901	T	None	8.49185
Blood-Cancer	GPL570	GSE50006	GSM1211902	T	None	8.74483
Blood-Cancer	GPL570	GSE50006	GSM1211903	T	None	6.70044
Blood-Cancer	GPL570	GSE50006	GSM1211904	T	None	7.29462
Blood-Cancer	GPL570	GSE50006	GSM1211905	T	None	7.34873
Blood-Cancer	GPL570	GSE50006	GSM1211906	T	None	7.33092
Blood-Cancer	GPL570	GSE50006	GSM1211907	T	None	7.30378
Blood-Cancer	GPL570	GSE50006	GSM1211922	T	None	8.36194
Blood-Cancer	GPL570	GSE50006	GSM1211923	T	None	8.42206
Blood-Cancer	GPL570	GSE50006	GSM1211924	T	None	7.78136
Blood-Cancer	GPL570	GSE50006	GSM1211925	T	None	8.02237
Blood-Cancer	GPL570	GSE50006	GSM1211926	T	None	8.14975
Blood-Cancer	GPL570	GSE50006	GSM1211927	T	None	7.91289
Blood-Cancer	GPL570	GSE50006	GSM1211932	T	None	6.39232
Blood-Cancer	GPL570	GSE50006	GSM1211933	T	None	6.70044
Blood-Cancer	GPL570	GSE50006	GSM1211934	T	None	5.78136
Blood-Cancer	GPL570	GSE50006	GSM1211935	T	None	6.61471
Blood-Cancer	GPL570	GSE50006	GSM1211936	T	None	6.91886
Blood-Cancer	GPL570	GSE50006	GSM1211937	T	None	6.42626
Blood-Cancer	GPL570	GSE50006	GSM1211938	T	None	6.84549
Blood-Cancer	GPL570	GSE50006	GSM1211939	T	None	6.71425
Blood-Cancer	GPL570	GSE50006	GSM1211940	T	None	6.58496
Blood-Cancer	GPL570	GSE50006	GSM1211941	T	None	6.22882
Blood-Cancer	GPL570	GSE50006	GSM1211942	T	None	6.53916
Blood-Cancer	GPL570	GSE50006	GSM1211943	T	None	6.06609
Blood-Cancer	GPL570	GSE50006	GSM1211944	T	None	6.24793
Blood-Cancer	GPL570	GSE50006	GSM1211945	T	None	6.16993
Blood-Cancer	GPL570	GSE50006	GSM1211946	T	None	5.80736
Blood-Cancer	GPL570	GSE50006	GSM1211947	T	None	7.04439
Blood-Cancer	GPL570	GSE50006	GSM1211948	T	None	6.52356
Blood-Cancer	GPL570	GSE50006	GSM1211949	T	None	6.33985
Blood-Cancer	GPL570	GSE50006	GSM1211950	T	None	7.29462
Blood-Cancer	GPL570	GSE50006	GSM1211951	T	None	8.26679
Blood-Cancer	GPL570	GSE50006	GSM1211952	T	None	6.53916
Blood-Cancer	GPL570	GSE50006	GSM1211953	T	None	5.97728
Blood-Cancer	GPL570	GSE50006	GSM1211954	T	None	7.49985
Blood-Cancer	GPL570	GSE50006	GSM1211955	T	None	6.20945
Blood-Cancer	GPL570	GSE50006	GSM1211956	T	None	6.42626
Blood-Cancer	GPL570	GSE50006	GSM1211957	T	None	5.78136
Blood-Cancer	GPL570	GSE50006	GSM1211958	T	None	7.04439
Blood-Cancer	GPL570	GSE50006	GSM1211959	T	None	6.9542
Blood-Cancer	GPL570	GSE50006	GSM1211960	T	None	7.55459
Blood-Cancer	GPL570	GSE50006	GSM1211967	T	None	6.39232
Blood-Cancer	GPL570	GSE50006	GSM1211968	T	None	6.67243
Blood-Cancer	GPL570	GSE50006	GSM1211969	T	None	6.90689
Blood-Cancer	GPL570	GSE50006	GSM1211970	T	None	7.08746
Blood-Cancer	GPL570	GSE50006	GSM1211971	T	None	5.85798
Blood-Cancer	GPL570	GSE50006	GSM1211972	T	None	6.30378
Blood-Cancer	GPL570	GSE50006	GSM1211973	T	None	6.44294
Blood-Cancer	GPL570	GSE50006	GSM1211974	T	None	6.52356
Blood-Cancer	GPL570	GSE50006	GSM1211975	T	None	5.85798
Blood-Cancer	GPL570	GSE50006	GSM1211976	T	None	6.56986
Blood-Cancer	GPL570	GSE50006	GSM1211977	T	None	6.83289
Blood-Cancer	GPL570	GSE50006	GSM1211978	T	None	6.58496
Blood-Cancer	GPL570	GSE50006	GSM1211979	T	None	6.22882
Blood-Cancer	GPL570	GSE50006	GSM1211980	T	None	7.53916
Blood-Cancer	GPL570	GSE50006	GSM1211981	T	None	6.62936
Blood-Cancer	GPL570	GSE50006	GSM1211982	T	None	6.20945
Blood-Cancer	GPL570	GSE50006	GSM1211983	T	None	6.83289
Blood-Cancer	GPL570	GSE50006	GSM1211984	T	None	6.47573
Blood-Cancer	GPL570	GSE50006	GSM1211985	T	None	7.02237
Blood-Cancer	GPL570	GSE50006	GSM1211986	T	None	6.32193
Blood-Cancer	GPL570	GSE50006	GSM1211987	T	None	6.39232
Blood-Cancer	GPL570	GSE50006	GSM1211988	T	None	6.75489
Blood-Cancer	GPL570	GSE50006	GSM1211989	T	None	6.18982
Blood-Cancer	GPL570	GSE50006	GSM1211990	T	None	6.52356
Blood-Cancer	GPL570	GSE50006	GSM1211991	T	None	6.47573
Blood-Cancer	GPL570	GSE50006	GSM1211992	T	None	7.14975
Blood-Cancer	GPL570	GSE50006	GSM1211993	T	None	7.11894
Blood-Cancer	GPL570	GSE50006	GSM1211994	T	None	7.07682
Blood-Cancer	GPL570	GSE50006	GSM1211995	T	None	6.45943
Blood-Cancer	GPL570	GSE50006	GSM1211996	T	None	6.06609
Blood-Cancer	GPL570	GSE50006	GSM1211997	T	None	6.47573
Blood-Cancer	GPL570	GSE50006	GSM1211998	T	None	6.58496
Blood-Cancer	GPL570	GSE50006	GSM1211999	T	None	6.98868
Blood-Cancer	GPL570	GSE50006	GSM1212000	T	None	5.90689
Blood-Cancer	GPL570	GSE50006	GSM1212001	T	None	6.40939
Blood-Cancer	GPL570	GSE50006	GSM1212002	T	None	6.42626
Blood-Cancer	GPL570	GSE50006	GSM1212003	T	None	6.88264
Blood-Cancer	GPL570	GSE50006	GSM1212004	T	None	6.83289
Blood-Cancer	GPL570	GSE50006	GSM1212005	T	None	6.04439
Blood-Cancer	GPL570	GSE50006	GSM1212008	T	None	6.49185
Blood-Cancer	GPL570	GSE50006	GSM1212009	T	None	6.75489
Blood-Cancer	GPL570	GSE50006	GSM1212010	T	None	7.20945
Blood-Cancer	GPL570	GSE50006	GSM1212011	T	None	6.42626
Blood-Cancer	GPL570	GSE50006	GSM1212012	T	None	6.26679
Blood-Cancer	GPL570	GSE50006	GSM1212013	T	None	6.08746
Blood-Cancer	GPL570	GSE50006	GSM1212014	T	None	6.14975
Blood-Cancer	GPL570	GSE50006	GSM1212015	T	None	5.72792
Blood-Cancer	GPL570	GSE50006	GSM1212016	T	None	6.49185
Blood-Cancer	GPL570	GSE50006	GSM1212017	T	None	6.58496
Blood-Cancer	GPL570	GSE50006	GSM1212018	T	None	6.40939
Blood-Cancer	GPL570	GSE50006	GSM1212019	T	None	7.27612
Blood-Cancer	GPL570	GSE50006	GSM1212020	T	None	6.90689
Blood-Cancer	GPL570	GSE50006	GSM1212021	T	None	6.32193
Blood-Cancer	GPL570	GSE50006	GSM1212022	T	None	7.35755
Blood-Cancer	GPL570	GSE50006	GSM1212023	T	None	7.64386
Blood-Cancer	GPL570	GSE50006	GSM1212024	T	None	7.2384
Blood-Cancer	GPL570	GSE50006	GSM1212025	T	None	7.54689
Blood-Cancer	GPL570	GSE50006	GSM1212026	T	None	8.04985
Blood-Cancer	GPL570	GSE50006	GSM1212027	T	None	7.59991
Blood-Cancer	GPL570	GSE50006	GSM1212028	T	None	7.61471
Blood-Cancer	GPL570	GSE50006	GSM1212029	T	None	7.84549
Blood-Cancer	GPL570	GSE50006	GSM1212030	T	None	7.9542
Blood-Cancer	GPL570	GSE50006	GSM1212031	T	None	8.38802
Blood-Cancer	GPL570	GSE50006	GSM1212032	T	None	7.76155
Blood-Cancer	GPL570	GSE50006	GSM1212033	T	None	7.96
Blood-Cancer	GPL570	GSE50006	GSM1212034	T	None	7.61471
Blood-Cancer	GPL570	GSE50006	GSM1212035	T	None	7.40088
Blood-Cancer	GPL570	GSE50006	GSM1212036	T	None	7.69349
Blood-Cancer	GPL570	GSE50006	GSM1212037	T	None	7.82018
Blood-Cancer	GPL570	GSE50006	GSM1212038	T	None	7.46761
Blood-Cancer	GPL570	GSE50006	GSM1212039	T	None	7.2384
Blood-Cancer	GPL570	GSE50006	GSM1212040	T	None	8.12928
Blood-Cancer	GPL570	GSE50006	GSM1212041	T	None	8.90087
Blood-Cancer	GPL570	GSE50006	GSM1212042	T	None	8.87345
Blood-Cancer	GPL570	GSE50006	GSM1212043	T	None	7.94251
Blood-Cancer	GPL570	GSE50006	GSM1212044	T	None	8.99718
Blood-Cancer	GPL570	GSE50006	GSM1212045	T	None	7.94251
Blood-Cancer	GPL570	GSE50006	GSM1212046	T	None	7.36632
Blood-Cancer	GPL570	GSE50006	GSM1212047	T	None	7.67243
Blood-Cancer	GPL570	GSE50006	GSM1212048	T	None	8.14466
Blood-Cancer	GPL570	GSE50006	GSM1212049	T	None	8.84549
Blood-Cancer	GPL570	GSE50006	GSM1212050	T	None	7.42626
Blood-Cancer	GPL570	GSE50006	GSM1212051	T	None	8.29462
Blood-Cancer	GPL570	GSE50006	GSM1212052	T	None	8.19476
Blood-Cancer	GPL570	GSE50006	GSM1212053	T	None	8.47978
Blood-Cancer	GPL570	GSE50006	GSM1212054	T	None	8.74819
Blood-Cancer	GPL570	GSE50006	GSM1212055	T	None	8.07682
Blood-Cancer	GPL570	GSE50006	GSM1212056	T	None	7.93664
Blood-Cancer	GPL570	GSE50006	GSM1212057	T	None	8.18488
Blood-Cancer	GPL570	GSE50006	GSM1212058	T	None	8.07146
Blood-Cancer	GPL570	GSE50006	GSM1212059	T	None	7.73471
Blood-Cancer	GPL570	GSE50006	GSM1212060	T	None	7.84549
Blood-Cancer	GPL570	GSE50006	GSM1212061	T	None	7.56986
Blood-Cancer	GPL570	GSE50006	GSM1212062	T	None	8.30834
Blood-Cancer	GPL570	GSE50006	GSM1212063	T	None	7.74819
Blood-Cancer	GPL570	GSE50006	GSM1212064	T	None	7.62205
Blood-Cancer	GPL570	GSE50006	GSM1212065	T	None	7.8392
Blood-Cancer	GPL570	GSE50006	GSM1212066	T	None	7.39232
Blood-Cancer	GPL570	GSE50006	GSM1212067	T	None	7.46761
Blood-Cancer	GPL570	GSE50006	GSM1212068	T	None	8.15987
Blood-Cancer	GPL570	GSE50006	GSM1212069	T	None	7.8392
Blood-Cancer	GPL570	GSE50006	GSM1212070	T	None	7.13955
Blood-Cancer	GPL570	GSE50006	GSM1212071	T	None	7.21917
Blood-Cancer	GPL570	GSE50006	GSM1212072	T	None	7.67948
Blood-Cancer	GPL570	GSE50006	GSM1212073	T	None	8.29002
Blood-Cancer	GPL570	GSE50006	GSM1212074	T	None	7.47573
Blood-Cancer	GPL570	GSE50006	GSM1212075	T	None	7.40088
Blood-Cancer	GPL570	GSE50006	GSM1212076	T	None	7.18982
Blood-Cancer	GPL570	GSE50006	GSM1212077	T	None	7.90087
Blood-Cancer	GPL570	GSE50006	GSM1212078	T	None	8.05528
Blood-Cancer	GPL570	GSE50006	GSM1212080	T	None	7.60733
Blood-Cancer	GPL570	GSE50006	GSM1212081	T	None	7.59246
Blood-Cancer	GPL570	GSE50006	GSM1212082	T	None	7.93664
Blood-Cancer	GPL570	GSE50006	GSM1212083	T	None	7.53916
Blood-Cancer	GPL570	GSE50006	GSM1212084	T	None	7.87652
Blood-Cancer	GPL570	GSE50006	GSM1212085	T	None	7.59246
Blood-Cancer	GPL570	GSE50006	GSM1212086	T	None	7.78136
Blood-Cancer	GPL570	GSE50006	GSM1212087	T	None	8.58496
Blood-Cancer	GPL570	GSE50006	GSM1212088	T	None	7.86419
Blood-Cancer	GPL570	GSE50006	GSM1212089	T	None	8.35315
Blood-Cancer	GPL570	GSE50006	GSM1212090	T	None	7.67948
Blood-Cancer	GPL570	GSE50006	GSM1212091	T	None	7.59246
Blood-Cancer	GPL570	GSE50006	GSM1212092	T	None	8.8857
Blood-Cancer	GPL570	GSE50006	GSM1212093	T	None	7.56986
Blood-Cancer	GPL570	GSE50006	GSM1212094	T	None	8.2384
Blood-Cancer	GPL570	GSE50006	GSM1212095	T	None	7.37504
Blood-Cancer	GPL570	GSE50006	GSM1212096	T	None	7.74819
Blood-Cancer	GPL570	GSE50006	GSM1212097	T	None	8.13955
Blood-Cancer	GPL570	GSE50006	GSM1212098	T	None	7.2854
Blood-Cancer	GPL570	GSE50006	GSM1212099	T	None	7.60733
Blood-Cancer	GPL570	GSE50006	GSM1212100	T	None	6.98868
Blood-Cancer	GPL570	GSE50006	GSM1212101	T	None	7.39232
Blood-Cancer	GPL570	GSE50006	GSM1212102	T	None	7.74147
Blood-Cancer	GPL570	GSE50006	GSM1212103	T	None	7.7211
Blood-Cancer	GPL570	GSE50006	GSM1212104	T	None	6.89482
Blood-Cancer	GPL570	GSE50006	GSM1212105	T	None	7.40088
Blood-Cancer	GPL570	GSE50006	GSM1212106	T	None	6.79442
Blood-Cancer	GPL570	GSE50006	GSM1212107	T	None	7.14975
Blood-Cancer	GPL570	GSE50006	GSM1212108	T	None	7.54689
Blood-Cancer	GPL570	GSE50006	GSM1212109	T	None	7.2854
Blood-Cancer	GPL570	GSE50006	GSM1212110	T	None	7.44294
Blood-Cancer	GPL570	GSE50006	GSM1212111	T	None	7.5157
Blood-Cancer	GPL570	GSE50006	GSM1212112	T	None	7.14975
Blood-Cancer	GPL570	GSE50006	GSM1212113	T	None	6.93074
Blood-Cancer	GPL570	GSE50006	GSM1212114	T	None	7.19967
Blood-Cancer	GPL570	GSE50006	GSM1212115	T	None	6.49185
Blood-Cancer	GPL570	GSE50006	GSM1212116	T	None	6.84549
Blood-Cancer	GPL570	GSE50006	GSM1212117	T	None	7.37504
Blood-Cancer	GPL570	GSE50006	GSM1212118	T	None	7.49985
Blood-Cancer	GPL570	GSE50006	GSM1212119	T	None	6.70044
Blood-Cancer	GPL570	GSE50006	GSM1212120	T	None	7.32193
Blood-Cancer	GPL570	GSE50006	GSM1212121	T	None	6.74147
Blood-Cancer	GPL570	GSE50006	GSM1212122	T	None	8.03342
Blood-Cancer	GPL570	GSE50006	GSM1212123	T	None	7.45943
Blood-Cancer	GPL570	GSE50006	GSM1212124	T	None	7.39232
Blood-Cancer	GPL570	GSE50006	GSM1212125	T	None	7.33092
Blood-Cancer	GPL570	GSE50006	GSM1212126	T	None	7.35755
Blood-Cancer	GPL570	GSE50006	GSM1212127	T	None	6.62936
Blood-Cancer	GPL570	GSE50006	GSM1212128	T	None	7.64386
Blood-Cancer	GPL570	GSE50006	GSM1212129	T	None	7.21917
Blood-Cancer	GPL570	GSE50006	GSM1212130	T	None	7.58496
Blood-Cancer	GPL570	GSE50006	GSM1212131	T	None	6.90689
Blood-Cancer	GPL570	GSE50006	GSM1212132	T	None	6.96578
Blood-Cancer	GPL570	GSE50006	GSM1212133	T	None	7.16993
Blood-Cancer	GPL570	GSE50006	GSM1212134	T	None	7.21917
Blood-Cancer	GPL570	GSE50006	GSM1212135	T	None	7.72792
Blood-Cancer	GPL570	GSE50006	GSM1212136	T	None	7.31288
Blood-Cancer	GPL570	GSE50006	GSM1212137	T	None	7.60733
Blood-Cancer	GPL570	GSE50006	GSM1212138	T	None	7.61471
Blood-Cancer	GPL570	GSE50006	GSM1212139	T	None	7.72792
Blood-Cancer	GPL570	GSE50006	GSM1212140	T	None	6.89482
Blood-Cancer	GPL570	GSE50006	GSM1212141	T	None	7.13955
Blood-Cancer	GPL570	GSE50006	GSM1212144	T	None	7.59246
Blood-Cancer	GPL570	GSE50006	GSM1212145	T	None	8.04439
Blood-Cancer	GPL570	GSE50006	GSM1212146	T	None	8.49185
Blood-Cancer	GPL570	GSE50006	GSM1212147	T	None	7.36632
Blood-Cancer	GPL570	GSE50006	GSM1212148	T	None	7.64386
Blood-Cancer	GPL570	GSE50006	GSM1212149	T	None	8.0607
Blood-Cancer	GPL570	GSE50006	GSM1212150	T	None	7.75489
Blood-Cancer	GPL570	GSE50006	GSM1212151	T	None	8.02237
Blood-Cancer	GPL570	GSE50006	GSM1212152	T	None	8.75822
Blood-Cancer	GPL570	GSE50006	GSM1212153	T	None	7.6865
Blood-Cancer	GPL570	GSE50006	GSM1212154	T	None	8.99435
Blood-Cancer	GPL570	GSE50006	GSM1212155	T	None	8.30834
Blood-Cancer	GPL570	GSE50006	GSM1212156	T	None	7.54689
Blood-Cancer	GPL570	GSE50006	GSM1212157	T	None	6.70044
Blood-Cancer	GPL570	GSE50006	GSM1212158	T	None	8.09276
Blood-Cancer	GPL570	GSE50006	GSM1212159	T	None	7.01123
Blood-Cancer	GPL570	GSE50006	GSM1212160	T	None	7.39232
Blood-Cancer	GPL570	GSE50006	GSM1212161	T	None	7.39232
Blood-Cancer	GPL570	GSE50006	GSM1212162	T	None	7.79442
Blood-Cancer	GPL570	GSE50006	GSM1212163	T	None	7.76155
Blood-Cancer	GPL570	GSE50006	GSM1212164	T	None	7.50779
Blood-Cancer	GPL570	GSE50006	GSM1212165	T	None	7.7211
Blood-Cancer	GPL570	GSE50006	GSM1212166	T	None	7.5157
Blood-Cancer	GPL570	GSE50006	GSM1212167	T	None	7.41785
Blood-Cancer	GPL570	GSE50006	GSM1212168	T	None	7.58496
Blood-Cancer	GPL570	GSE50006	GSM1212169	T	None	7.88264
Blood-Cancer	GPL570	GSE50006	GSM1212170	T	None	7.31288
Blood-Cancer	GPL570	GSE50006	GSM1212171	T	None	7.40939
Blood-Cancer	GPL570	GSE50006	GSM1212172	T	None	7.52356
Blood-Cancer	GPL570	GSE50006	GSM1212173	T	None	7.12928
Blood-Cancer	GPL570	GSE50006	GSM1212176	T	None	7.54689
Blood-Cancer	GPL570	GSE50928	GSM1232585	T	None	6
Blood-Cancer	GPL570	GSE50928	GSM1232586	T	None	6.49185
Blood-Cancer	GPL570	GSE50928	GSM1232587	T	None	6.14975
Blood-Cancer	GPL570	GSE50928	GSM1232588	T	None	7.03342
Blood-Cancer	GPL570	GSE50928	GSM1232589	T	None	6.10852
Blood-Cancer	GPL570	GSE50928	GSM1232590	T	None	5.80736
Blood-Cancer	GPL570	GSE50928	GSM1232591	T	None	5.80736
Blood-Cancer	GPL570	GSE50928	GSM1232592	T	None	6.37504
Blood-Cancer	GPL570	GSE50928	GSM1232593	T	None	6.47573
Blood-Cancer	GPL570	GSE50928	GSM1232594	T	None	5.58496
Blood-Cancer	GPL570	GSE50928	GSM1232595	T	None	5.58496
Blood-Cancer	GPL570	GSE50928	GSM1232596	T	None	6.62936
Blood-Cancer	GPL570	GSE50928	GSM1232597	T	None	5.80736
Blood-Cancer	GPL570	GSE53251	GSM1267671	T	None	6.16993
Blood-Cancer	GPL570	GSE53251	GSM1267672	T	None	5.61471
Blood-Cancer	GPL570	GSE53251	GSM1267673	T	None	6.18982
Blood-Cancer	GPL570	GSE53251	GSM1267675	T	None	5.93074
Blood-Cancer	GPL570	GSE53251	GSM1267676	T	None	5.55459
Blood-Cancer	GPL570	GSE53251	GSM1267677	T	None	6.08746
Blood-Cancer	GPL570	GSE53251	GSM1267678	T	None	5.24793
Blood-Cancer	GPL570	GSE53251	GSM1267680	T	None	6.02237
Blood-Cancer	GPL570	GSE53251	GSM1267681	T	None	5.80736
Blood-Cancer	GPL570	GSE53251	GSM1267682	T	None	6.78136
Blood-Cancer	GPL570	GSE53251	GSM1267683	T	None	5.2854
Blood-Cancer	GPL570	GSE53251	GSM1267684	T	None	6.24793
Blood-Cancer	GPL570	GSE53251	GSM1267685	T	None	6.90689
Blood-Cancer	GPL570	GSE53251	GSM1267686	T	None	6.56986
Blood-Cancer	GPL570	GSE52891	GSM1277548	T	None	7.71425
Blood-Cancer	GPL570	GSE52891	GSM1277549	T	None	7.76155
Blood-Cancer	GPL570	GSE52891	GSM1277550	T	None	7.25739
Blood-Cancer	GPL570	GSE52891	GSM1277551	T	None	6.90689
Blood-Cancer	GPL570	GSE52891	GSM1277552	T	None	7.49185
Blood-Cancer	GPL570	GSE52891	GSM1277553	T	None	7.39232
Blood-Cancer	GPL570	GSE52891	GSM1277554	T	None	7.63663
Blood-Cancer	GPL570	GSE52891	GSM1277555	T	None	7.42626
Blood-Cancer	GPL570	GSE52891	GSM1277556	T	None	7.30378
Blood-Cancer	GPL570	GSE52891	GSM1277557	T	None	7.26679
Blood-Cancer	GPL570	GSE52891	GSM1277558	T	None	7.16993
Blood-Cancer	GPL570	GSE52891	GSM1277559	T	None	7.2854
Blood-Cancer	GPL570	GSE52891	GSM1277560	T	None	8.61471
Blood-Cancer	GPL570	GSE52891	GSM1277561	T	None	6.45943
Blood-Cancer	GPL570	GSE52891	GSM1277562	T	None	6.40939
Blood-Cancer	GPL570	GSE52891	GSM1277563	T	None	6.98868
Blood-Cancer	GPL570	GSE52891	GSM1277564	T	None	6.89482
Blood-Cancer	GPL570	GSE52891	GSM1277565	T	None	7.47573
Blood-Cancer	GPL570	GSE52891	GSM1277566	T	None	7.71425
Blood-Cancer	GPL570	GSE52891	GSM1277567	T	None	7.31288
Blood-Cancer	GPL570	GSE52891	GSM1277568	T	None	7.44294
Blood-Cancer	GPL570	GSE52891	GSM1277569	T	None	6.74147
Blood-Cancer	GPL570	GSE52891	GSM1277570	T	None	8.53916
Blood-Cancer	GPL570	GSE53786	GSM1300747	T	None	5.93074
Blood-Cancer	GPL570	GSE53786	GSM1300748	T	None	6.08746
Blood-Cancer	GPL570	GSE53786	GSM1300749	T	None	7.49185
Blood-Cancer	GPL570	GSE53786	GSM1300750	T	None	6.64386
Blood-Cancer	GPL570	GSE53786	GSM1300751	T	None	6.2854
Blood-Cancer	GPL570	GSE53820	GSM1301481	T	None	6.47573
Blood-Cancer	GPL570	GSE53820	GSM1301482	T	None	6.87036
Blood-Cancer	GPL570	GSE53820	GSM1301483	T	None	6.79442
Blood-Cancer	GPL570	GSE53820	GSM1301484	T	None	7.22882
Blood-Cancer	GPL570	GSE53820	GSM1301485	T	None	6.75489
Blood-Cancer	GPL570	GSE53820	GSM1301486	T	None	6.70044
Blood-Cancer	GPL570	GSE53820	GSM1301487	T	None	7.33092
Blood-Cancer	GPL570	GSE53820	GSM1301488	T	None	7.40939
Blood-Cancer	GPL570	GSE53820	GSM1301489	T	None	6.45943
Blood-Cancer	GPL570	GSE53820	GSM1301490	T	None	6.22882
Blood-Cancer	GPL570	GSE53820	GSM1301491	T	None	6.56986
Blood-Cancer	GPL570	GSE53820	GSM1301492	T	None	7.14975
Blood-Cancer	GPL570	GSE53820	GSM1301493	T	None	6.52356
Blood-Cancer	GPL570	GSE53820	GSM1301494	T	None	7.13955
Blood-Cancer	GPL570	GSE53820	GSM1301495	T	None	7.15987
Blood-Cancer	GPL570	GSE53820	GSM1301496	T	None	7.31288
Blood-Cancer	GPL570	GSE53820	GSM1301497	T	None	7.03342
Blood-Cancer	GPL570	GSE53820	GSM1301498	T	None	6.47573
Blood-Cancer	GPL570	GSE53820	GSM1301499	T	None	7.44294
Blood-Cancer	GPL570	GSE53820	GSM1301500	T	None	7.94251
Blood-Cancer	GPL570	GSE53820	GSM1301501	T	None	7.07682
Blood-Cancer	GPL570	GSE53820	GSM1301502	T	None	6.84549
Blood-Cancer	GPL570	GSE53820	GSM1301503	T	None	6.97728
Blood-Cancer	GPL570	GSE53820	GSM1301504	T	None	6.49185
Blood-Cancer	GPL570	GSE53820	GSM1301505	T	None	6.45943
Blood-Cancer	GPL570	GSE53820	GSM1301506	T	None	6.67243
Blood-Cancer	GPL570	GSE53820	GSM1301507	T	None	6.85798
Blood-Cancer	GPL570	GSE53820	GSM1301508	T	None	6.44294
Blood-Cancer	GPL570	GSE53820	GSM1301509	T	None	7.21917
Blood-Cancer	GPL570	GSE53820	GSM1301510	T	None	7.12928
Blood-Cancer	GPL570	GSE53820	GSM1301511	T	None	6.70044
Blood-Cancer	GPL570	GSE53820	GSM1301512	T	None	7.56986
Blood-Cancer	GPL570	GSE53820	GSM1301513	T	None	6.6865
Blood-Cancer	GPL570	GSE53820	GSM1301514	T	None	6.84549
Blood-Cancer	GPL570	GSE53820	GSM1301515	T	None	6.96578
Blood-Cancer	GPL570	GSE53820	GSM1301516	T	None	6.94251
Blood-Cancer	GPL570	GSE53820	GSM1301517	T	None	6.82018
Blood-Cancer	GPL570	GSE53820	GSM1301518	T	None	7.17991
Blood-Cancer	GPL570	GSE53820	GSM1301519	T	None	7.02237
Blood-Cancer	GPL570	GSE53820	GSM1301520	T	None	7.04439
Blood-Cancer	GPL570	GSE53820	GSM1301521	T	None	7.27612
Blood-Cancer	GPL570	GSE53820	GSM1301522	T	None	6.78136
Blood-Cancer	GPL570	GSE53820	GSM1301523	T	None	6.61471
Blood-Cancer	GPL570	GSE53820	GSM1301524	T	None	6.98868
Blood-Cancer	GPL570	GSE53820	GSM1301525	T	None	5.88264
Blood-Cancer	GPL570	GSE53820	GSM1301526	T	None	7.24793
Blood-Cancer	GPL570	GSE53820	GSM1301527	T	None	6.58496
Blood-Cancer	GPL570	GSE53820	GSM1301528	T	None	7.56986
Blood-Cancer	GPL570	GSE53820	GSM1301529	T	None	7.17991
Blood-Cancer	GPL570	GSE53820	GSM1301530	T	None	7.30378
Blood-Cancer	GPL570	GSE53820	GSM1301531	T	None	6.04439
Blood-Cancer	GPL570	GSE53820	GSM1301532	T	None	7.06609
Blood-Cancer	GPL570	GSE53820	GSM1301533	T	None	7.25739
Blood-Cancer	GPL570	GSE53820	GSM1301534	T	None	6.76818
Blood-Cancer	GPL570	GSE53820	GSM1301535	T	None	6.93074
Blood-Cancer	GPL570	GSE53820	GSM1301536	T	None	7.08746
Blood-Cancer	GPL570	GSE53820	GSM1301537	T	None	6.56986
Blood-Cancer	GPL570	GSE53820	GSM1301538	T	None	7.33092
Blood-Cancer	GPL570	GSE53820	GSM1301539	T	None	6.98868
Blood-Cancer	GPL570	GSE53820	GSM1301540	T	None	6.10852
Blood-Cancer	GPL570	GSE53820	GSM1301541	T	None	7.17991
Blood-Cancer	GPL570	GSE53820	GSM1301542	T	None	7.16993
Blood-Cancer	GPL570	GSE53820	GSM1301543	T	None	6.32193
Blood-Cancer	GPL570	GSE53820	GSM1301544	T	None	6.85798
Blood-Cancer	GPL570	GSE53820	GSM1301545	T	None	7.70044
Blood-Cancer	GPL570	GSE53820	GSM1301546	T	None	7.11894
Blood-Cancer	GPL570	GSE53820	GSM1301547	T	None	6.14975
Blood-Cancer	GPL570	GSE53820	GSM1301548	T	None	6.96578
Blood-Cancer	GPL570	GSE53820	GSM1301549	T	None	7.05528
Blood-Cancer	GPL570	GSE53820	GSM1301550	T	None	7.05528
Blood-Cancer	GPL570	GSE53820	GSM1301551	T	None	7.06609
Blood-Cancer	GPL570	GSE53820	GSM1301552	T	None	6.53916
Blood-Cancer	GPL570	GSE53820	GSM1301553	T	None	7.15987
Blood-Cancer	GPL570	GSE53820	GSM1301554	T	None	6.89482
Blood-Cancer	GPL570	GSE53820	GSM1301555	T	None	7.13955
Blood-Cancer	GPL570	GSE53820	GSM1301556	T	None	7.13955
Blood-Cancer	GPL570	GSE53820	GSM1301557	T	None	6.85798
Blood-Cancer	GPL570	GSE53820	GSM1301558	T	None	6.9542
Blood-Cancer	GPL570	GSE53820	GSM1301559	T	None	7.2384
Blood-Cancer	GPL570	GSE53820	GSM1301560	T	None	7.22882
Blood-Cancer	GPL570	GSE53820	GSM1301561	T	None	7.39232
Blood-Cancer	GPL570	GSE55267	GSM1332984	T	None	6.55459
Blood-Cancer	GPL570	GSE55267	GSM1332985	T	None	7.11894
Blood-Cancer	GPL570	GSE55267	GSM1332986	T	None	6.35755
Blood-Cancer	GPL570	GSE55267	GSM1332987	T	None	7.09803
Blood-Cancer	GPL570	GSE55267	GSM1332988	T	None	6.06609
Blood-Cancer	GPL570	GSE55267	GSM1332989	T	None	6.61471
Blood-Cancer	GPL570	GSE55267	GSM1332990	T	None	7.10852
Blood-Cancer	GPL570	GSE55267	GSM1332991	T	None	6.62936
Blood-Cancer	GPL570	GSE55267	GSM1332992	T	None	7.07682
Blood-Cancer	GPL570	GSE55267	GSM1332993	T	None	5.70044
Blood-Cancer	GPL570	GSE55267	GSM1332994	T	None	5.80736
Blood-Cancer	GPL570	GSE55267	GSM1332995	T	None	7.12928
Blood-Cancer	GPL570	GSE55267	GSM1332996	T	None	7.48382
Blood-Cancer	GPL570	GSE55267	GSM1332997	T	None	7.50779
Blood-Cancer	GPL570	GSE55267	GSM1332998	T	None	7.21917
Blood-Cancer	GPL570	GSE55267	GSM1332999	T	None	6.96578
Blood-Cancer	GPL570	GSE55267	GSM1333000	T	None	6.76818
Blood-Cancer	GPL570	GSE55267	GSM1333001	T	None	6.64386
Blood-Cancer	GPL570	GSE55267	GSM1333002	T	None	5.75489
Blood-Cancer	GPL570	GSE55267	GSM1333003	T	None	5.85798
Blood-Cancer	GPL570	GSE55267	GSM1333004	T	None	6.26679
Blood-Cancer	GPL570	GSE55267	GSM1333005	T	None	7.2384
Blood-Cancer	GPL570	GSE55267	GSM1333006	T	None	6.75489
Blood-Cancer	GPL570	GSE55267	GSM1333007	T	None	6.9542
Blood-Cancer	GPL570	GSE55267	GSM1333008	T	None	6.71425
Blood-Cancer	GPL570	GSE55267	GSM1333009	T	None	6.18982
Blood-Cancer	GPL570	GSE55267	GSM1333010	T	None	6.52356
Blood-Cancer	GPL570	GSE55267	GSM1333011	T	None	7.20945
Blood-Cancer	GPL570	GSE55267	GSM1333012	T	None	6.74147
Blood-Cancer	GPL570	GSE55267	GSM1333013	T	None	6.85798
Blood-Cancer	GPL570	GSE55267	GSM1333014	T	None	6.49185
Blood-Cancer	GPL570	GSE55267	GSM1333015	T	None	8.29921
Blood-Cancer	GPL570	GSE55267	GSM1333016	T	None	8.31288
Blood-Cancer	GPL570	GSE55267	GSM1333017	T	None	8.09803
Blood-Cancer	GPL570	GSE55267	GSM1333018	T	None	7.91886
Blood-Cancer	GPL570	GSE55267	GSM1333019	T	None	7.97154
Blood-Cancer	GPL570	GSE55267	GSM1333020	T	None	8.38802
Blood-Cancer	GPL570	GSE55267	GSM1333021	T	None	7.06609
Blood-Cancer	GPL570	GSE55267	GSM1333022	T	None	7.2854
Blood-Cancer	GPL570	GSE55267	GSM1333023	T	None	8.86728
Blood-Cancer	GPL570	GSE55267	GSM1333024	T	None	8.05528
Blood-Cancer	GPL570	GSE55267	GSM1333025	T	None	7.42626
Blood-Cancer	GPL570	GSE55267	GSM1333026	T	None	6.9542
Blood-Cancer	GPL570	GSE55267	GSM1333027	T	None	7.67243
Blood-Cancer	GPL570	GSE55267	GSM1333028	T	None	6.82018
Blood-Cancer	GPL570	GSE55267	GSM1333029	T	None	6.37504
Blood-Cancer	GPL570	GSE55267	GSM1333030	T	None	6.39232
Blood-Cancer	GPL570	GSE55267	GSM1333031	T	None	7.30378
Blood-Cancer	GPL570	GSE55267	GSM1333032	T	None	7.17991
Blood-Cancer	GPL570	GSE55267	GSM1333033	T	None	5.88264
Blood-Cancer	GPL570	GSE55267	GSM1333034	T	None	6.32193
Blood-Cancer	GPL570	GSE55267	GSM1333035	T	None	7.45943
Blood-Cancer	GPL570	GSE55267	GSM1333036	T	None	7.76818
Blood-Cancer	GPL570	GSE55267	GSM1333037	T	None	5.83289
Blood-Cancer	GPL570	GSE55267	GSM1333038	T	None	7.40939
Blood-Cancer	GPL570	GSE55267	GSM1333039	T	None	6.50779
Blood-Cancer	GPL570	GSE55267	GSM1333040	T	None	5.88264
Blood-Cancer	GPL570	GSE55267	GSM1333041	T	None	6.53916
Blood-Cancer	GPL570	GSE55267	GSM1333042	T	None	6.97728
Blood-Cancer	GPL570	GSE55267	GSM1333043	T	None	7.47573
Blood-Cancer	GPL570	GSE55267	GSM1333044	T	None	5.85798
Blood-Cancer	GPL570	GSE55267	GSM1333045	T	None	7.30378
Blood-Cancer	GPL570	GSE55267	GSM1333046	T	None	7.24793
Blood-Cancer	GPL570	GSE55267	GSM1333047	T	None	6.78136
Blood-Cancer	GPL570	GSE55267	GSM1333048	T	None	6.62936
Blood-Cancer	GPL570	GSE55267	GSM1333049	T	None	7.5157
Blood-Cancer	GPL570	GSE55267	GSM1333050	T	None	7.17991
Blood-Cancer	GPL570	GSE55267	GSM1333051	T	None	6.84549
Blood-Cancer	GPL570	GSE55267	GSM1333052	T	None	5.72792
Blood-Cancer	GPL570	GSE56237	GSM1357471	T	None	6.40939
Blood-Cancer	GPL570	GSE56237	GSM1357472	T	None	6.61471
Blood-Cancer	GPL570	GSE56237	GSM1357473	T	None	5.90689
Blood-Cancer	GPL570	GSE56237	GSM1357474	T	None	7.19967
Blood-Cancer	GPL570	GSE56237	GSM1357475	T	None	6.35755
Blood-Cancer	GPL570	GSE56237	GSM1357476	T	None	6.93074
Blood-Cancer	GPL570	GSE56237	GSM1357477	T	None	5.9542
Blood-Cancer	GPL570	GSE56237	GSM1357478	T	None	6.16993
Blood-Cancer	GPL570	GSE56237	GSM1357479	T	None	5.83289
Blood-Cancer	GPL570	GSE56237	GSM1357480	T	None	5.80736
Blood-Cancer	GPL570	GSE56237	GSM1357481	T	None	3.70044
Blood-Cancer	GPL570	GSE56237	GSM1357482	T	None	6.02237
Blood-Cancer	GPL570	GSE56237	GSM1357483	T	None	7.57743
Blood-Cancer	GPL570	GSE56237	GSM1357484	T	None	5.64386
Blood-Cancer	GPL570	GSE56237	GSM1357485	T	None	3.58496
Blood-Cancer	GPL570	GSE56237	GSM1357486	T	None	5.04439
Blood-Cancer	GPL570	GSE56237	GSM1357487	T	None	6.16993
Blood-Cancer	GPL570	GSE56237	GSM1357488	T	None	2.80735
Blood-Cancer	GPL570	GSE56237	GSM1357489	T	None	6.90689
Blood-Cancer	GPL570	GSE56237	GSM1357490	T	None	6.88264
Blood-Cancer	GPL570	GSE56237	GSM1357491	T	None	3
Blood-Cancer	GPL570	GSE56315	GSM1358939	T	None	6.83289
Blood-Cancer	GPL570	GSE56315	GSM1358940	T	None	7.67948
Blood-Cancer	GPL570	GSE56315	GSM1358941	T	None	7.79442
Blood-Cancer	GPL570	GSE56315	GSM1358942	T	None	6.78136
Blood-Cancer	GPL570	GSE56315	GSM1358943	T	None	8.16491
Blood-Cancer	GPL570	GSE56315	GSM1358944	T	None	6.84549
Blood-Cancer	GPL570	GSE56315	GSM1358945	T	None	7
Blood-Cancer	GPL570	GSE56315	GSM1358946	T	None	6.71425
Blood-Cancer	GPL570	GSE56315	GSM1358947	T	None	7.31288
Blood-Cancer	GPL570	GSE56315	GSM1358948	T	None	7.06609
Blood-Cancer	GPL570	GSE56315	GSM1358949	T	None	7.42626
Blood-Cancer	GPL570	GSE56315	GSM1358950	T	None	7.20945
Blood-Cancer	GPL570	GSE56315	GSM1358951	T	None	6.59991
Blood-Cancer	GPL570	GSE56315	GSM1358952	T	None	7.65821
Blood-Cancer	GPL570	GSE56315	GSM1358953	T	None	7.53916
Blood-Cancer	GPL570	GSE56315	GSM1358954	T	None	7.5157
Blood-Cancer	GPL570	GSE56315	GSM1358955	T	None	7.26679
Blood-Cancer	GPL570	GSE56315	GSM1358956	T	None	6.67243
Blood-Cancer	GPL570	GSE56315	GSM1358957	T	None	7.19967
Blood-Cancer	GPL570	GSE56315	GSM1358958	T	None	7.55459
Blood-Cancer	GPL570	GSE56315	GSM1358959	T	None	6.42626
Blood-Cancer	GPL570	GSE56315	GSM1358960	T	None	6.56986
Blood-Cancer	GPL570	GSE56315	GSM1358961	T	None	6.9542
Blood-Cancer	GPL570	GSE56315	GSM1358962	T	None	7.65821
Blood-Cancer	GPL570	GSE56315	GSM1358963	T	None	7.44294
Blood-Cancer	GPL570	GSE56315	GSM1358964	T	None	7.26679
Blood-Cancer	GPL570	GSE56315	GSM1358965	T	None	7.2384
Blood-Cancer	GPL570	GSE56315	GSM1358966	T	None	7.26679
Blood-Cancer	GPL570	GSE56315	GSM1358967	T	None	6.59991
Blood-Cancer	GPL570	GSE56315	GSM1358968	T	None	6.52356
Blood-Cancer	GPL570	GSE56315	GSM1358969	T	None	6.04439
Blood-Cancer	GPL570	GSE56315	GSM1358970	T	None	6.6865
Blood-Cancer	GPL570	GSE56315	GSM1358971	T	None	6.90689
Blood-Cancer	GPL570	GSE56315	GSM1358972	T	None	6.6865
Blood-Cancer	GPL570	GSE56315	GSM1358973	T	None	6.44294
Blood-Cancer	GPL570	GSE56315	GSM1358974	T	None	6.76818
Blood-Cancer	GPL570	GSE56315	GSM1358975	T	None	6.9542
Blood-Cancer	GPL570	GSE56315	GSM1358976	T	None	6.96578
Blood-Cancer	GPL570	GSE56315	GSM1358977	T	None	7.10852
Blood-Cancer	GPL570	GSE56315	GSM1358978	T	None	7.06609
Blood-Cancer	GPL570	GSE56315	GSM1358979	T	None	6.97728
Blood-Cancer	GPL570	GSE56315	GSM1358980	T	None	6.98868
Blood-Cancer	GPL570	GSE56315	GSM1358981	T	None	6.89482
Blood-Cancer	GPL570	GSE56315	GSM1358982	T	None	7.67243
Blood-Cancer	GPL570	GSE56315	GSM1358983	T	None	7.27612
Blood-Cancer	GPL570	GSE56315	GSM1358984	T	None	7.65105
Blood-Cancer	GPL570	GSE56315	GSM1358985	T	None	7.11894
Blood-Cancer	GPL570	GSE56315	GSM1358986	T	None	8.16992
Blood-Cancer	GPL570	GSE56315	GSM1358987	T	None	6.62936
Blood-Cancer	GPL570	GSE56315	GSM1358988	T	None	7.2854
Blood-Cancer	GPL570	GSE56315	GSM1358989	T	None	7.53916
Blood-Cancer	GPL570	GSE56315	GSM1358990	T	None	6.52356
Blood-Cancer	GPL570	GSE56315	GSM1358991	T	None	6.65821
Blood-Cancer	GPL570	GSE56315	GSM1358992	T	None	8.15987
Blood-Cancer	GPL570	GSE56315	GSM1358993	T	None	6.64386
Blood-Cancer	GPL570	GSE56315	GSM1358994	T	None	8.12412
Blood-Cancer	GPL570	GSE56315	GSM1358995	T	None	7.65105
Blood-Cancer	GPL570	GSE56315	GSM1358996	T	None	7.27612
Blood-Cancer	GPL570	GSE56315	GSM1358997	T	None	7.10852
Blood-Cancer	GPL570	GSE56315	GSM1358998	T	None	7.5157
Blood-Cancer	GPL570	GSE56315	GSM1358999	T	None	7.15987
Blood-Cancer	GPL570	GSE56315	GSM1359000	T	None	7.48382
Blood-Cancer	GPL570	GSE56315	GSM1359001	T	None	6.93074
Blood-Cancer	GPL570	GSE56315	GSM1359002	T	None	7.36632
Blood-Cancer	GPL570	GSE56315	GSM1359003	T	None	7.53916
Blood-Cancer	GPL570	GSE56315	GSM1359004	T	None	7.65821
Blood-Cancer	GPL570	GSE56315	GSM1359005	T	None	6.71425
Blood-Cancer	GPL570	GSE56315	GSM1359006	T	None	7.66534
Blood-Cancer	GPL570	GSE56315	GSM1359007	T	None	6.71425
Blood-Cancer	GPL570	GSE56315	GSM1359008	T	None	6.2854
Blood-Cancer	GPL570	GSE56315	GSM1359009	T	None	7.45121
Blood-Cancer	GPL570	GSE56315	GSM1359010	T	None	6.2854
Blood-Cancer	GPL570	GSE56315	GSM1359011	T	None	6.62936
Blood-Cancer	GPL570	GSE56315	GSM1359012	T	None	6.6865
Blood-Cancer	GPL570	GSE56315	GSM1359013	T	None	6.64386
Blood-Cancer	GPL570	GSE56315	GSM1359014	T	None	6.61471
Blood-Cancer	GPL570	GSE56315	GSM1359015	T	None	6.58496
Blood-Cancer	GPL570	GSE56315	GSM1359016	T	None	6.78136
Blood-Cancer	GPL570	GSE56315	GSM1359017	T	None	6.65821
Blood-Cancer	GPL570	GSE56315	GSM1359018	T	None	7.21917
Blood-Cancer	GPL570	GSE56315	GSM1359019	T	None	6.47573
Blood-Cancer	GPL570	GSE56315	GSM1359020	T	None	6.83289
Blood-Cancer	GPL570	GSE56315	GSM1359021	T	None	6.26679
Blood-Cancer	GPL570	GSE56315	GSM1359022	T	None	6.30378
Blood-Cancer	GPL570	GSE56315	GSM1359023	T	None	6.10852
Blood-Cancer	GPL570	GSE56315	GSM1359024	T	None	7.08746
Blood-Cancer	GPL570	GSE56315	GSM1359025	T	None	6.97728
Blood-Cancer	GPL570	GSE56315	GSM1359026	T	None	6.67243
Blood-Cancer	GPL570	GSE56315	GSM1359027	T	None	6.64386
Blood-Cancer	GPL570	GSE56449	GSM1361694	T	None	8.03892
Blood-Cancer	GPL570	GSE56449	GSM1361695	T	None	8.21917
Blood-Cancer	GPL570	GSE56449	GSM1361696	T	None	7.53916
Blood-Cancer	GPL570	GSE56449	GSM1361697	T	None	8.3837
Blood-Cancer	GPL570	GSE56449	GSM1361698	T	None	7.75489
Blood-Cancer	GPL570	GSE56449	GSM1361699	T	None	8.67948
Blood-Cancer	GPL570	GSE56449	GSM1361700	T	None	7.05528
Blood-Cancer	GPL570	GSE56449	GSM1361701	T	None	8.71081
Blood-Cancer	GPL570	GSE56449	GSM1361702	T	None	7.87036
Blood-Cancer	GPL570	GSE56449	GSM1361703	T	None	6.80736
Blood-Cancer	GPL570	GSE56449	GSM1361704	T	None	7.53916
Blood-Cancer	GPL570	GSE56449	GSM1361705	T	None	7.67243
Blood-Cancer	GPL570	GSE56449	GSM1361706	T	None	7.76818
Blood-Cancer	GPL570	GSE56449	GSM1361707	T	None	7.53916
Blood-Cancer	GPL570	GSE56449	GSM1361708	T	None	7.49185
Blood-Cancer	GPL570	GSE56449	GSM1361709	T	None	7.79442
Blood-Cancer	GPL570	GSE56449	GSM1361710	T	None	7.33985
Blood-Cancer	GPL570	GSE5900	GSM137167	T	None	8.56224
Blood-Cancer	GPL570	GSE5900	GSM137168	T	None	7.33092
Blood-Cancer	GPL570	GSE5900	GSM137169	T	None	8.16992
Blood-Cancer	GPL570	GSE5900	GSM137170	T	None	7.98868
Blood-Cancer	GPL570	GSE5900	GSM137171	T	None	8.56224
Blood-Cancer	GPL570	GSE5900	GSM137172	T	None	6.87036
Blood-Cancer	GPL570	GSE5900	GSM137173	T	None	8.29921
Blood-Cancer	GPL570	GSE5900	GSM137174	T	None	8.56224
Blood-Cancer	GPL570	GSE5900	GSM137175	T	None	7.32193
Blood-Cancer	GPL570	GSE5900	GSM137176	T	None	8.31741
Blood-Cancer	GPL570	GSE5900	GSM137177	T	None	8.07682
Blood-Cancer	GPL570	GSE5900	GSM137178	T	None	7.89482
Blood-Cancer	GPL570	GSE5900	GSM137179	T	None	8.14975
Blood-Cancer	GPL570	GSE5900	GSM137180	T	None	7.32193
Blood-Cancer	GPL570	GSE5900	GSM137181	T	None	7.8009
Blood-Cancer	GPL570	GSE5900	GSM137182	T	None	7.74819
Blood-Cancer	GPL570	GSE5900	GSM137183	T	None	6.67243
Blood-Cancer	GPL570	GSE5900	GSM137184	T	None	7.43463
Blood-Cancer	GPL570	GSE5900	GSM137185	T	None	8.44294
Blood-Cancer	GPL570	GSE5900	GSM137186	T	None	7.01123
Blood-Cancer	GPL570	GSE5900	GSM137187	T	None	8
Blood-Cancer	GPL570	GSE5900	GSM137188	T	None	7.86419
Blood-Cancer	GPL570	GSE5900	GSM137189	T	None	7.75489
Blood-Cancer	GPL570	GSE5900	GSM137190	T	None	8.02791
Blood-Cancer	GPL570	GSE5900	GSM137191	T	None	7.83289
Blood-Cancer	GPL570	GSE5900	GSM137192	T	None	7.62936
Blood-Cancer	GPL570	GSE5900	GSM137193	T	None	8.00563
Blood-Cancer	GPL570	GSE5900	GSM137194	T	None	7.84549
Blood-Cancer	GPL570	GSE5900	GSM137195	T	None	7.74147
Blood-Cancer	GPL570	GSE5900	GSM137196	T	None	7.50779
Blood-Cancer	GPL570	GSE5900	GSM137197	T	None	7.98299
Blood-Cancer	GPL570	GSE5900	GSM137198	T	None	7.54689
Blood-Cancer	GPL570	GSE5900	GSM137199	T	None	7.69349
Blood-Cancer	GPL570	GSE5900	GSM137200	T	None	8.26679
Blood-Cancer	GPL570	GSE5900	GSM137201	T	None	8.04985
Blood-Cancer	GPL570	GSE5900	GSM137202	T	None	8.56605
Blood-Cancer	GPL570	GSE5900	GSM137203	T	None	7.65821
Blood-Cancer	GPL570	GSE5900	GSM137204	T	None	7.90689
Blood-Cancer	GPL570	GSE5900	GSM137205	T	None	7.69349
Blood-Cancer	GPL570	GSE5900	GSM137206	T	None	6.96578
Blood-Cancer	GPL570	GSE5900	GSM137207	T	None	8.64746
Blood-Cancer	GPL570	GSE5900	GSM137208	T	None	7.6865
Blood-Cancer	GPL570	GSE5900	GSM137209	T	None	7.96
Blood-Cancer	GPL570	GSE5900	GSM137210	T	None	8.12412
Blood-Cancer	GPL570	GSE5900	GSM137211	T	None	7.64386
Blood-Cancer	GPL570	GSE5900	GSM137212	T	None	7.72792
Blood-Cancer	GPL570	GSE5900	GSM137213	T	None	8.07682
Blood-Cancer	GPL570	GSE5900	GSM137214	T	None	8.06609
Blood-Cancer	GPL570	GSE5900	GSM137215	T	None	7.88264
Blood-Cancer	GPL570	GSE5900	GSM137216	T	None	8.29462
Blood-Cancer	GPL570	GSE5900	GSM137217	T	None	6.9542
Blood-Cancer	GPL570	GSE5900	GSM137218	T	None	8.43879
Blood-Cancer	GPL570	GSE5900	GSM137219	T	None	7.30378
Blood-Cancer	GPL570	GSE5900	GSM137220	T	None	8.11894
Blood-Cancer	GPL570	GSE5900	GSM137221	T	None	7.49185
Blood-Cancer	GPL570	GSE58133	GSM1401513	T	None	6.42626
Blood-Cancer	GPL570	GSE58133	GSM1401514	T	None	6.42626
Blood-Cancer	GPL570	GSE58133	GSM1401515	T	None	6.9542
Blood-Cancer	GPL570	GSE58133	GSM1401516	T	None	6.10852
Blood-Cancer	GPL570	GSE58133	GSM1401517	T	None	6.18982
Blood-Cancer	GPL570	GSE58133	GSM1401518	T	None	7.16993
Blood-Cancer	GPL570	GSE58133	GSM1401519	T	None	7.06609
Blood-Cancer	GPL570	GSE58133	GSM1401520	T	None	7.05528
Blood-Cancer	GPL570	GSE58133	GSM1401521	T	None	6.55459
Blood-Cancer	GPL570	GSE58133	GSM1401522	T	None	5.32193
Blood-Cancer	GPL570	GSE58133	GSM1401523	T	None	6.88264
Blood-Cancer	GPL570	GSE58133	GSM1401524	T	None	5.52356
Blood-Cancer	GPL570	GSE58133	GSM1401525	T	None	6.30378
Blood-Cancer	GPL570	GSE58133	GSM1401526	T	None	6.79442
Blood-Cancer	GPL570	GSE58133	GSM1401527	T	None	6.70044
Blood-Cancer	GPL570	GSE58133	GSM1401528	T	None	7.56224
Blood-Cancer	GPL570	GSE58133	GSM1401529	T	None	6.40939
Blood-Cancer	GPL570	GSE58133	GSM1401530	T	None	6.80736
Blood-Cancer	GPL570	GSE58133	GSM1401531	T	None	5.75489
Blood-Cancer	GPL570	GSE58133	GSM1401532	T	None	6.90689
Blood-Cancer	GPL570	GSE58133	GSM1401533	T	None	6.59991
Blood-Cancer	GPL570	GSE58133	GSM1401534	T	None	6.22882
Blood-Cancer	GPL570	GSE58133	GSM1401535	T	None	6.55459
Blood-Cancer	GPL570	GSE58133	GSM1401536	T	None	7.36632
Blood-Cancer	GPL570	GSE58133	GSM1401537	T	None	6.16993
Blood-Cancer	GPL570	GSE58133	GSM1401538	T	None	6.35755
Blood-Cancer	GPL570	GSE58133	GSM1401539	T	None	6.47573
Blood-Cancer	GPL570	GSE58133	GSM1401540	T	None	6.10852
Blood-Cancer	GPL570	GSE58133	GSM1401541	T	None	5.64386
Blood-Cancer	GPL570	GSE58133	GSM1401542	T	None	6.18982
Blood-Cancer	GPL570	GSE58133	GSM1401543	T	None	6.97728
Blood-Cancer	GPL570	GSE58133	GSM1401544	T	None	5.83289
Blood-Cancer	GPL570	GSE58133	GSM1401545	T	None	5.08746
Blood-Cancer	GPL570	GSE58133	GSM1401546	T	None	6.53916
Blood-Cancer	GPL570	GSE58133	GSM1401547	T	None	7.42626
Blood-Cancer	GPL570	GSE58133	GSM1401548	T	None	5.75489
Blood-Cancer	GPL570	GSE58133	GSM1401549	T	None	6.91886
Blood-Cancer	GPL570	GSE58133	GSM1401550	T	None	7.27612
Blood-Cancer	GPL570	GSE58133	GSM1401551	T	None	6.33985
Blood-Cancer	GPL570	GSE58133	GSM1401552	T	None	6.74147
Blood-Cancer	GPL570	GSE58133	GSM1401553	T	None	6.56986
Blood-Cancer	GPL570	GSE58133	GSM1401554	T	None	7.33985
Blood-Cancer	GPL570	GSE58133	GSM1401555	T	None	6.96578
Blood-Cancer	GPL570	GSE58133	GSM1401556	T	None	5.83289
Blood-Cancer	GPL570	GSE58133	GSM1401557	T	None	6.06609
Blood-Cancer	GPL570	GSE58133	GSM1401558	T	None	6.08746
Blood-Cancer	GPL570	GSE58133	GSM1401559	T	None	6.84549
Blood-Cancer	GPL570	GSE58133	GSM1401560	T	None	6.91886
Blood-Cancer	GPL570	GSE58133	GSM1401561	T	None	7.14975
Blood-Cancer	GPL570	GSE58133	GSM1401562	T	None	6.50779
Blood-Cancer	GPL570	GSE58133	GSM1401563	T	None	6.70044
Blood-Cancer	GPL570	GSE58133	GSM1401564	T	None	6.55459
Blood-Cancer	GPL570	GSE58133	GSM1401565	T	None	7.18982
Blood-Cancer	GPL570	GSE58133	GSM1401566	T	None	7.08746
Blood-Cancer	GPL570	GSE58133	GSM1401567	T	None	6.79442
Blood-Cancer	GPL570	GSE58133	GSM1401568	T	None	6.71425
Blood-Cancer	GPL570	GSE58133	GSM1401569	T	None	6.97728
Blood-Cancer	GPL570	GSE58133	GSM1401570	T	None	7.67243
Blood-Cancer	GPL570	GSE58133	GSM1401571	T	None	7.19967
Blood-Cancer	GPL570	GSE58133	GSM1401572	T	None	6.2854
Blood-Cancer	GPL570	GSE58133	GSM1401573	T	None	6.94251
Blood-Cancer	GPL570	GSE58133	GSM1401574	T	None	6.62936
Blood-Cancer	GPL570	GSE58133	GSM1401575	T	None	6.70044
Blood-Cancer	GPL570	GSE58133	GSM1401576	T	None	6.9542
Blood-Cancer	GPL570	GSE58133	GSM1401577	T	None	6.67243
Blood-Cancer	GPL570	GSE58133	GSM1401578	T	None	6.39232
Blood-Cancer	GPL570	GSE58133	GSM1401579	T	None	6.02237
Blood-Cancer	GPL570	GSE58133	GSM1401580	T	None	6.90689
Blood-Cancer	GPL570	GSE58133	GSM1401581	T	None	6.94251
Blood-Cancer	GPL570	GSE58133	GSM1401582	T	None	7.37504
Blood-Cancer	GPL570	GSE58133	GSM1401583	T	None	7
Blood-Cancer	GPL570	GSE58133	GSM1401584	T	None	5.24793
Blood-Cancer	GPL570	GSE58133	GSM1401585	T	None	6.58496
Blood-Cancer	GPL570	GSE58133	GSM1401586	T	None	6.72792
Blood-Cancer	GPL570	GSE58133	GSM1401587	T	None	6.97728
Blood-Cancer	GPL570	GSE58133	GSM1401588	T	None	6.33985
Blood-Cancer	GPL570	GSE58133	GSM1401589	T	None	6.33985
Blood-Cancer	GPL570	GSE58133	GSM1401590	T	None	7
Blood-Cancer	GPL570	GSE58133	GSM1401591	T	None	5.75489
Blood-Cancer	GPL570	GSE58133	GSM1401592	T	None	6.6865
Blood-Cancer	GPL570	GSE58133	GSM1401593	T	None	7.04439
Blood-Cancer	GPL570	GSE58133	GSM1401594	T	None	6.90689
Blood-Cancer	GPL570	GSE58133	GSM1401595	T	None	7.16993
Blood-Cancer	GPL570	GSE58133	GSM1401596	T	None	6.88264
Blood-Cancer	GPL570	GSE58133	GSM1401597	T	None	5.97728
Blood-Cancer	GPL570	GSE58133	GSM1401598	T	None	6.96578
Blood-Cancer	GPL570	GSE58133	GSM1401599	T	None	6.84549
Blood-Cancer	GPL570	GSE58133	GSM1401600	T	None	6.76818
Blood-Cancer	GPL570	GSE58133	GSM1401601	T	None	6.89482
Blood-Cancer	GPL570	GSE58133	GSM1401602	T	None	7.07682
Blood-Cancer	GPL570	GSE58133	GSM1401603	T	None	6.30378
Blood-Cancer	GPL570	GSE58133	GSM1401604	T	None	6.93074
Blood-Cancer	GPL570	GSE58133	GSM1401605	T	None	6.72792
Blood-Cancer	GPL570	GSE58133	GSM1401606	T	None	5.80736
Blood-Cancer	GPL570	GSE58133	GSM1401607	T	None	6.65821
Blood-Cancer	GPL570	GSE58133	GSM1401608	T	None	6.52356
Blood-Cancer	GPL570	GSE58133	GSM1401609	T	None	7.34873
Blood-Cancer	GPL570	GSE58133	GSM1401610	T	None	5.12928
Blood-Cancer	GPL570	GSE58133	GSM1401611	T	None	6.33985
Blood-Cancer	GPL570	GSE58133	GSM1401612	T	None	6.75489
Blood-Cancer	GPL570	GSE58133	GSM1401613	T	None	6.70044
Blood-Cancer	GPL570	GSE58133	GSM1401614	T	None	7.10852
Blood-Cancer	GPL570	GSE58133	GSM1401615	T	None	6.55459
Blood-Cancer	GPL570	GSE58133	GSM1401616	T	None	7.37504
Blood-Cancer	GPL570	GSE58133	GSM1401617	T	None	6.2854
Blood-Cancer	GPL570	GSE58133	GSM1401618	T	None	7.04439
Blood-Cancer	GPL570	GSE58133	GSM1401619	T	None	6.04439
Blood-Cancer	GPL570	GSE58133	GSM1401620	T	None	6.85798
Blood-Cancer	GPL570	GSE58133	GSM1401621	T	None	6.10852
Blood-Cancer	GPL570	GSE58133	GSM1401622	T	None	7.14975
Blood-Cancer	GPL570	GSE58133	GSM1401623	T	None	6.79442
Blood-Cancer	GPL570	GSE58133	GSM1401624	T	None	5.93074
Blood-Cancer	GPL570	GSE58133	GSM1401625	T	None	6.08746
Blood-Cancer	GPL570	GSE58133	GSM1401626	T	None	6.96578
Blood-Cancer	GPL570	GSE58133	GSM1401627	T	None	6.58496
Blood-Cancer	GPL570	GSE58133	GSM1401628	T	None	6.04439
Blood-Cancer	GPL570	GSE58133	GSM1401629	T	None	6.64386
Blood-Cancer	GPL570	GSE58133	GSM1401630	T	None	6.06609
Blood-Cancer	GPL570	GSE58133	GSM1401631	T	None	7.01123
Blood-Cancer	GPL570	GSE58133	GSM1401632	T	None	6.89482
Blood-Cancer	GPL570	GSE58445	GSM1411273	T	None	6.53916
Blood-Cancer	GPL570	GSE58445	GSM1411274	T	None	7.56986
Blood-Cancer	GPL570	GSE58445	GSM1411275	T	None	7.07682
Blood-Cancer	GPL570	GSE58445	GSM1411276	T	None	7.59246
Blood-Cancer	GPL570	GSE58445	GSM1411277	T	None	7.10852
Blood-Cancer	GPL570	GSE58445	GSM1411278	T	None	7.15987
Blood-Cancer	GPL570	GSE58445	GSM1411279	T	None	7.08746
Blood-Cancer	GPL570	GSE58445	GSM1411280	T	None	7.13955
Blood-Cancer	GPL570	GSE58445	GSM1411281	T	None	7.94837
Blood-Cancer	GPL570	GSE58445	GSM1411282	T	None	6.50779
Blood-Cancer	GPL570	GSE58445	GSM1411283	T	None	7.62936
Blood-Cancer	GPL570	GSE58445	GSM1411284	T	None	8.13443
Blood-Cancer	GPL570	GSE58445	GSM1411285	T	None	7.07682
Blood-Cancer	GPL570	GSE58445	GSM1411286	T	None	8.65105
Blood-Cancer	GPL570	GSE58445	GSM1411287	T	None	8.25739
Blood-Cancer	GPL570	GSE58445	GSM1411288	T	None	8.11374
Blood-Cancer	GPL570	GSE58445	GSM1411289	T	None	6.85798
Blood-Cancer	GPL570	GSE58445	GSM1411290	T	None	7.7879
Blood-Cancer	GPL570	GSE58445	GSM1411291	T	None	7.77479
Blood-Cancer	GPL570	GSE58445	GSM1411292	T	None	6.58496
Blood-Cancer	GPL570	GSE58445	GSM1411293	T	None	8.29002
Blood-Cancer	GPL570	GSE58445	GSM1411294	T	None	7.09803
Blood-Cancer	GPL570	GSE58445	GSM1411295	T	None	7.11894
Blood-Cancer	GPL570	GSE58445	GSM1411296	T	None	7.46761
Blood-Cancer	GPL570	GSE58445	GSM1411297	T	None	7.36632
Blood-Cancer	GPL570	GSE58445	GSM1411298	T	None	7.10852
Blood-Cancer	GPL570	GSE58445	GSM1411299	T	None	6.91886
Blood-Cancer	GPL570	GSE58445	GSM1411300	T	None	7.33092
Blood-Cancer	GPL570	GSE58445	GSM1411301	T	None	6.70044
Blood-Cancer	GPL570	GSE58445	GSM1411302	T	None	6.72792
Blood-Cancer	GPL570	GSE58445	GSM1411303	T	None	6.94251
Blood-Cancer	GPL570	GSE58445	GSM1411304	T	None	7.06609
Blood-Cancer	GPL570	GSE58445	GSM1411305	T	None	7.24793
Blood-Cancer	GPL570	GSE58445	GSM1411306	T	None	7.74147
Blood-Cancer	GPL570	GSE58445	GSM1411307	T	None	8.23362
Blood-Cancer	GPL570	GSE58445	GSM1411308	T	None	6.94251
Blood-Cancer	GPL570	GSE58445	GSM1411309	T	None	7.78136
Blood-Cancer	GPL570	GSE58445	GSM1411310	T	None	7.61471
Blood-Cancer	GPL570	GSE58445	GSM1411311	T	None	7.76155
Blood-Cancer	GPL570	GSE58445	GSM1411312	T	None	7.30378
Blood-Cancer	GPL570	GSE58445	GSM1411313	T	None	7.40088
Blood-Cancer	GPL570	GSE58445	GSM1411314	T	None	8.26679
Blood-Cancer	GPL570	GSE58445	GSM1411315	T	None	8.49185
Blood-Cancer	GPL570	GSE58445	GSM1411316	T	None	6.62936
Blood-Cancer	GPL570	GSE58445	GSM1411317	T	None	7.59246
Blood-Cancer	GPL570	GSE58445	GSM1411318	T	None	7.80736
Blood-Cancer	GPL570	GSE58445	GSM1411319	T	None	7.19967
Blood-Cancer	GPL570	GSE58445	GSM1411320	T	None	7.10852
Blood-Cancer	GPL570	GSE58445	GSM1411321	T	None	5.61471
Blood-Cancer	GPL570	GSE58445	GSM1411322	T	None	7.13955
Blood-Cancer	GPL570	GSE58445	GSM1411323	T	None	7.34873
Blood-Cancer	GPL570	GSE58445	GSM1411324	T	None	6.2854
Blood-Cancer	GPL570	GSE58445	GSM1411325	T	None	6.98868
Blood-Cancer	GPL570	GSE58445	GSM1411326	T	None	7.16993
Blood-Cancer	GPL570	GSE58445	GSM1411327	T	None	6.79442
Blood-Cancer	GPL570	GSE58445	GSM1411328	T	None	6.12928
Blood-Cancer	GPL570	GSE58445	GSM1411329	T	None	6.56986
Blood-Cancer	GPL570	GSE58445	GSM1411330	T	None	7.16993
Blood-Cancer	GPL570	GSE58445	GSM1411331	T	None	8.48784
Blood-Cancer	GPL570	GSE58445	GSM1411332	T	None	6.75489
Blood-Cancer	GPL570	GSE58445	GSM1411333	T	None	6.35755
Blood-Cancer	GPL570	GSE58445	GSM1411334	T	None	7.24793
Blood-Cancer	GPL570	GSE58445	GSM1411335	T	None	7.13955
Blood-Cancer	GPL570	GSE58445	GSM1411336	T	None	7.50779
Blood-Cancer	GPL570	GSE58445	GSM1411337	T	None	7.67948
Blood-Cancer	GPL570	GSE58445	GSM1411338	T	None	5.20945
Blood-Cancer	GPL570	GSE58445	GSM1411339	T	None	5.93074
Blood-Cancer	GPL570	GSE58445	GSM1411340	T	None	7.2854
Blood-Cancer	GPL570	GSE58445	GSM1411341	T	None	6.91886
Blood-Cancer	GPL570	GSE58445	GSM1411342	T	None	7.25739
Blood-Cancer	GPL570	GSE58445	GSM1411343	T	None	7.31288
Blood-Cancer	GPL570	GSE58445	GSM1411344	T	None	7.25739
Blood-Cancer	GPL570	GSE58445	GSM1411345	T	None	7.94251
Blood-Cancer	GPL570	GSE58445	GSM1411346	T	None	6.06609
Blood-Cancer	GPL570	GSE58445	GSM1411347	T	None	6.26679
Blood-Cancer	GPL570	GSE58445	GSM1411348	T	None	7.33092
Blood-Cancer	GPL570	GSE58445	GSM1411349	T	None	7.14975
Blood-Cancer	GPL570	GSE58445	GSM1411350	T	None	7.03342
Blood-Cancer	GPL570	GSE58445	GSM1411351	T	None	6.72792
Blood-Cancer	GPL570	GSE58445	GSM1411352	T	None	7.60733
Blood-Cancer	GPL570	GSE58445	GSM1411353	T	None	4.70044
Blood-Cancer	GPL570	GSE58445	GSM1411354	T	None	6.06609
Blood-Cancer	GPL570	GSE58445	GSM1411355	T	None	6.45943
Blood-Cancer	GPL570	GSE58445	GSM1411356	T	None	6.44294
Blood-Cancer	GPL570	GSE58445	GSM1411357	T	None	7.96578
Blood-Cancer	GPL570	GSE58445	GSM1411358	T	None	7.34873
Blood-Cancer	GPL570	GSE58445	GSM1411359	T	None	7.19967
Blood-Cancer	GPL570	GSE58445	GSM1411360	T	None	6.20945
Blood-Cancer	GPL570	GSE58445	GSM1411361	T	None	5.72792
Blood-Cancer	GPL570	GSE58445	GSM1411362	T	None	6.22882
Blood-Cancer	GPL570	GSE58445	GSM1411363	T	None	6.72792
Blood-Cancer	GPL570	GSE58445	GSM1411364	T	None	7.63663
Blood-Cancer	GPL570	GSE58445	GSM1411365	T	None	7.53138
Blood-Cancer	GPL570	GSE58445	GSM1411366	T	None	6.35755
Blood-Cancer	GPL570	GSE58445	GSM1411367	T	None	7.86419
Blood-Cancer	GPL570	GSE58445	GSM1411368	T	None	6.20945
Blood-Cancer	GPL570	GSE58445	GSM1411369	T	None	6.79442
Blood-Cancer	GPL570	GSE58445	GSM1411370	T	None	6.80736
Blood-Cancer	GPL570	GSE58445	GSM1411371	T	None	6.79442
Blood-Cancer	GPL570	GSE58445	GSM1411372	T	None	7.05528
Blood-Cancer	GPL570	GSE58445	GSM1411373	T	None	7.2384
Blood-Cancer	GPL570	GSE58445	GSM1411374	T	None	7.20945
Blood-Cancer	GPL570	GSE58445	GSM1411375	T	None	6.02237
Blood-Cancer	GPL570	GSE58445	GSM1411376	T	None	6.75489
Blood-Cancer	GPL570	GSE58445	GSM1411377	T	None	7.06609
Blood-Cancer	GPL570	GSE58445	GSM1411378	T	None	7.88874
Blood-Cancer	GPL570	GSE58445	GSM1411379	T	None	7.54689
Blood-Cancer	GPL570	GSE58445	GSM1411380	T	None	7.62936
Blood-Cancer	GPL570	GSE58445	GSM1411381	T	None	7.34873
Blood-Cancer	GPL570	GSE58445	GSM1411382	T	None	7.74819
Blood-Cancer	GPL570	GSE58445	GSM1411383	T	None	7.49985
Blood-Cancer	GPL570	GSE58445	GSM1411384	T	None	7.70736
Blood-Cancer	GPL570	GSE58445	GSM1411385	T	None	7.97154
Blood-Cancer	GPL570	GSE58445	GSM1411386	T	None	8.10329
Blood-Cancer	GPL570	GSE58445	GSM1411387	T	None	7.69349
Blood-Cancer	GPL570	GSE58445	GSM1411388	T	None	8.29462
Blood-Cancer	GPL570	GSE58445	GSM1411389	T	None	7.56986
Blood-Cancer	GPL570	GSE58445	GSM1411390	T	None	7.92481
Blood-Cancer	GPL570	GSE58445	GSM1411391	T	None	8.30834
Blood-Cancer	GPL570	GSE58445	GSM1411392	T	None	8.64024
Blood-Cancer	GPL570	GSE58445	GSM1411393	T	None	7.72792
Blood-Cancer	GPL570	GSE58445	GSM1411394	T	None	6.9542
Blood-Cancer	GPL570	GSE58445	GSM1411395	T	None	8.85175
Blood-Cancer	GPL570	GSE58445	GSM1411396	T	None	7.74147
Blood-Cancer	GPL570	GSE58445	GSM1411397	T	None	8.25267
Blood-Cancer	GPL570	GSE58445	GSM1411398	T	None	7.53138
Blood-Cancer	GPL570	GSE58445	GSM1411399	T	None	9.22882
Blood-Cancer	GPL570	GSE58445	GSM1411400	T	None	8.12928
Blood-Cancer	GPL570	GSE58445	GSM1411401	T	None	7.69349
Blood-Cancer	GPL570	GSE58445	GSM1411402	T	None	8.41363
Blood-Cancer	GPL570	GSE58445	GSM1411403	T	None	8.02791
Blood-Cancer	GPL570	GSE58445	GSM1411404	T	None	7.56224
Blood-Cancer	GPL570	GSE58445	GSM1411405	T	None	10.1241
Blood-Cancer	GPL570	GSE58445	GSM1411406	T	None	8.224
Blood-Cancer	GPL570	GSE58445	GSM1411407	T	None	7.97728
Blood-Cancer	GPL570	GSE58445	GSM1411408	T	None	7.91886
Blood-Cancer	GPL570	GSE58445	GSM1411409	T	None	8.80413
Blood-Cancer	GPL570	GSE58445	GSM1411410	T	None	7.84549
Blood-Cancer	GPL570	GSE58445	GSM1411411	T	None	8.64024
Blood-Cancer	GPL570	GSE58445	GSM1411412	T	None	8.37069
Blood-Cancer	GPL570	GSE58445	GSM1411413	T	None	8.58496
Blood-Cancer	GPL570	GSE58445	GSM1411414	T	None	9.45943
Blood-Cancer	GPL570	GSE58445	GSM1411415	T	None	7.53916
Blood-Cancer	GPL570	GSE58445	GSM1411416	T	None	7.74819
Blood-Cancer	GPL570	GSE58445	GSM1411417	T	None	7.36632
Blood-Cancer	GPL570	GSE58445	GSM1411418	T	None	9.35535
Blood-Cancer	GPL570	GSE58445	GSM1411419	T	None	8.87652
Blood-Cancer	GPL570	GSE58445	GSM1411420	T	None	8.55075
Blood-Cancer	GPL570	GSE58445	GSM1411421	T	None	7.62936
Blood-Cancer	GPL570	GSE58445	GSM1411422	T	None	7.89482
Blood-Cancer	GPL570	GSE58445	GSM1411423	T	None	7.36632
Blood-Cancer	GPL570	GSE58445	GSM1411424	T	None	7.82018
Blood-Cancer	GPL570	GSE58445	GSM1411425	T	None	7.53138
Blood-Cancer	GPL570	GSE58445	GSM1411426	T	None	9.29002
Blood-Cancer	GPL570	GSE58445	GSM1411427	T	None	7.78136
Blood-Cancer	GPL570	GSE58445	GSM1411428	T	None	8.06609
Blood-Cancer	GPL570	GSE58445	GSM1411429	T	None	7.65105
Blood-Cancer	GPL570	GSE58445	GSM1411430	T	None	8.29921
Blood-Cancer	GPL570	GSE58445	GSM1411431	T	None	6.84549
Blood-Cancer	GPL570	GSE58445	GSM1411432	T	None	7.9542
Blood-Cancer	GPL570	GSE58445	GSM1411433	T	None	7.02237
Blood-Cancer	GPL570	GSE58445	GSM1411434	T	None	7.13955
Blood-Cancer	GPL570	GSE58445	GSM1411435	T	None	7.56986
Blood-Cancer	GPL570	GSE58445	GSM1411436	T	None	7.43463
Blood-Cancer	GPL570	GSE58445	GSM1411437	T	None	7.94837
Blood-Cancer	GPL570	GSE58445	GSM1411438	T	None	6.80736
Blood-Cancer	GPL570	GSE58445	GSM1411439	T	None	7.29462
Blood-Cancer	GPL570	GSE58445	GSM1411440	T	None	7.82655
Blood-Cancer	GPL570	GSE58445	GSM1411441	T	None	6.64386
Blood-Cancer	GPL570	GSE58445	GSM1411442	T	None	7.69349
Blood-Cancer	GPL570	GSE58445	GSM1411443	T	None	5.52356
Blood-Cancer	GPL570	GSE58445	GSM1411444	T	None	7.30378
Blood-Cancer	GPL570	GSE58445	GSM1411445	T	None	7.14975
Blood-Cancer	GPL570	GSE58445	GSM1411446	T	None	6.44294
Blood-Cancer	GPL570	GSE58445	GSM1411447	T	None	6.67243
Blood-Cancer	GPL570	GSE58445	GSM1411448	T	None	7.54689
Blood-Cancer	GPL570	GSE58445	GSM1411449	T	None	7.13955
Blood-Cancer	GPL570	GSE58445	GSM1411450	T	None	7.02237
Blood-Cancer	GPL570	GSE58445	GSM1411451	T	None	6.80736
Blood-Cancer	GPL570	GSE58445	GSM1411452	T	None	6.84549
Blood-Cancer	GPL570	GSE58445	GSM1411453	T	None	6.88264
Blood-Cancer	GPL570	GSE58445	GSM1411454	T	None	6.74147
Blood-Cancer	GPL570	GSE58445	GSM1411455	T	None	6.79442
Blood-Cancer	GPL570	GSE58445	GSM1411456	T	None	6.97728
Blood-Cancer	GPL570	GSE58445	GSM1411457	T	None	6.9542
Blood-Cancer	GPL570	GSE58445	GSM1411458	T	None	6.59991
Blood-Cancer	GPL570	GSE58445	GSM1411459	T	None	7.82018
Blood-Cancer	GPL570	GSE58445	GSM1411460	T	None	6.89482
Blood-Cancer	GPL570	GSE58445	GSM1411461	T	None	7.43463
Blood-Cancer	GPL570	GSE58445	GSM1411462	T	None	6.71425
Blood-Cancer	GPL570	GSE58445	GSM1411463	T	None	6.61471
Blood-Cancer	GPL570	GSE58445	GSM1411464	T	None	6.67243
Blood-Cancer	GPL570	GSE58445	GSM1411465	T	None	6.50779
Blood-Cancer	GPL570	GSE58565	GSM1414207	T	None	8.12412
Blood-Cancer	GPL570	GSE58565	GSM1414208	T	None	7.08746
Blood-Cancer	GPL570	GSE58565	GSM1414209	T	None	7.15987
Blood-Cancer	GPL570	GSE58565	GSM1414210	T	None	7.12928
Blood-Cancer	GPL570	GSE58565	GSM1414211	T	None	7.39232
Blood-Cancer	GPL570	GSE58565	GSM1414212	T	None	6.14975
Blood-Cancer	GPL570	GSE58565	GSM1414213	T	None	8.633
Blood-Cancer	GPL570	GSE58565	GSM1414214	T	None	7.05528
Blood-Cancer	GPL570	GSE58565	GSM1414215	T	None	7.26679
Blood-Cancer	GPL570	GSE58565	GSM1414216	T	None	6.62936
Blood-Cancer	GPL570	GSE58565	GSM1414217	T	None	7.31288
Blood-Cancer	GPL570	GSE58565	GSM1414218	T	None	6.24793
Blood-Cancer	GPL570	GSE58565	GSM1414219	T	None	5.9542
Blood-Cancer	GPL570	GSE58565	GSM1414220	T	None	6.94251
Blood-Cancer	GPL570	GSE58565	GSM1414221	T	None	7.40088
Blood-Cancer	GPL570	GSE58565	GSM1414222	T	None	7.64386
Blood-Cancer	GPL570	GSE58565	GSM1414223	T	None	6.87036
Blood-Cancer	GPL570	GSE58831	GSM1420552	T	None	5.35755
Blood-Cancer	GPL570	GSE58831	GSM1420554	T	None	6.24793
Blood-Cancer	GPL570	GSE58831	GSM1420555	T	None	6
Blood-Cancer	GPL570	GSE58831	GSM1420556	T	None	6.75489
Blood-Cancer	GPL570	GSE58831	GSM1420557	T	None	6.39232
Blood-Cancer	GPL570	GSE58831	GSM1420558	T	None	5.67243
Blood-Cancer	GPL570	GSE58831	GSM1420559	T	None	6.20945
Blood-Cancer	GPL570	GSE58831	GSM1420560	T	None	5.90689
Blood-Cancer	GPL570	GSE58831	GSM1420561	T	None	5.39232
Blood-Cancer	GPL570	GSE58831	GSM1420562	T	None	6.12928
Blood-Cancer	GPL570	GSE58831	GSM1420563	T	None	4.9542
Blood-Cancer	GPL570	GSE58831	GSM1420564	T	None	6.33985
Blood-Cancer	GPL570	GSE58831	GSM1420565	T	None	6.08746
Blood-Cancer	GPL570	GSE58831	GSM1420566	T	None	5.97728
Blood-Cancer	GPL570	GSE58831	GSM1420567	T	None	6.14975
Blood-Cancer	GPL570	GSE58831	GSM1420568	T	None	6.10852
Blood-Cancer	GPL570	GSE59307	GSM1434743	T	None	6.75489
Blood-Cancer	GPL570	GSE59307	GSM1434744	T	None	7.14975
Blood-Cancer	GPL570	GSE59307	GSM1434745	T	None	5.85798
Blood-Cancer	GPL570	GSE59307	GSM1434746	T	None	6.55459
Blood-Cancer	GPL570	GSE59307	GSM1434747	T	None	7.37504
Blood-Cancer	GPL570	GSE59307	GSM1434748	T	None	8.12412
Blood-Cancer	GPL570	GSE59307	GSM1434749	T	None	6.52356
Blood-Cancer	GPL570	GSE59307	GSM1434750	T	None	8.94837
Blood-Cancer	GPL570	GSE59307	GSM1434751	T	None	7.21917
Blood-Cancer	GPL570	GSE59307	GSM1434752	T	None	9.32418
Blood-Cancer	GPL570	GSE59307	GSM1434753	T	None	9.69349
Blood-Cancer	GPL570	GSE59307	GSM1434754	T	None	9.72962
Blood-Cancer	GPL570	GSE59307	GSM1434755	T	None	7.43463
Blood-Cancer	GPL570	GSE59307	GSM1434756	T	None	9.96723
Blood-Cancer	GPL570	GSE6338	GSM146142	T	None	5.97728
Blood-Cancer	GPL570	GSE6338	GSM146143	T	None	7.04439
Blood-Cancer	GPL570	GSE6338	GSM146144	T	None	6.98868
Blood-Cancer	GPL570	GSE6338	GSM146145	T	None	7.70736
Blood-Cancer	GPL570	GSE6338	GSM146146	T	None	7.17991
Blood-Cancer	GPL570	GSE6338	GSM146147	T	None	7.65821
Blood-Cancer	GPL570	GSE6338	GSM146148	T	None	7.58496
Blood-Cancer	GPL570	GSE6338	GSM146149	T	None	6.35755
Blood-Cancer	GPL570	GSE6338	GSM146150	T	None	6.49185
Blood-Cancer	GPL570	GSE6338	GSM146151	T	None	6.89482
Blood-Cancer	GPL570	GSE6338	GSM146152	T	None	7.53138
Blood-Cancer	GPL570	GSE6338	GSM146153	T	None	7.40939
Blood-Cancer	GPL570	GSE6338	GSM146154	T	None	4.9542
Blood-Cancer	GPL570	GSE6338	GSM146155	T	None	6.52356
Blood-Cancer	GPL570	GSE6338	GSM146156	T	None	5.93074
Blood-Cancer	GPL570	GSE6338	GSM146157	T	None	5.61471
Blood-Cancer	GPL570	GSE6338	GSM146158	T	None	5.2854
Blood-Cancer	GPL570	GSE6338	GSM146159	T	None	5.83289
Blood-Cancer	GPL570	GSE6338	GSM146160	T	None	8.30834
Blood-Cancer	GPL570	GSE6338	GSM146161	T	None	7.66534
Blood-Cancer	GPL570	GSE6338	GSM146162	T	None	7.40939
Blood-Cancer	GPL570	GSE6338	GSM146163	T	None	7.37504
Blood-Cancer	GPL570	GSE6338	GSM146164	T	None	7.49185
Blood-Cancer	GPL570	GSE6338	GSM146165	T	None	7.61471
Blood-Cancer	GPL570	GSE6338	GSM146166	T	None	8.97728
Blood-Cancer	GPL570	GSE6338	GSM146167	T	None	9
Blood-Cancer	GPL570	GSE6338	GSM146168	T	None	9.35094
Blood-Cancer	GPL570	GSE6338	GSM146169	T	None	8.05528
Blood-Cancer	GPL570	GSE6338	GSM146170	T	None	8.28077
Blood-Cancer	GPL570	GSE6338	GSM146171	T	None	8.29002
Blood-Cancer	GPL570	GSE6338	GSM146172	T	None	8.87345
Blood-Cancer	GPL570	GSE6338	GSM146173	T	None	8.224
Blood-Cancer	GPL570	GSE6338	GSM146174	T	None	7.12928
Blood-Cancer	GPL570	GSE6338	GSM146175	T	None	7.11894
Blood-Cancer	GPL570	GSE6338	GSM146176	T	None	7.42626
Blood-Cancer	GPL570	GSE6338	GSM146177	T	None	8.61471
Blood-Cancer	GPL570	GSE6338	GSM146178	T	None	7.50779
Blood-Cancer	GPL570	GSE6338	GSM146179	T	None	8.09276
Blood-Cancer	GPL570	GSE6338	GSM146180	T	None	8.0607
Blood-Cancer	GPL570	GSE6338	GSM146181	T	None	7.07682
Blood-Cancer	GPL570	GSE6338	GSM146182	T	None	8.32193
Blood-Cancer	GPL570	GSE60327	GSM1471688	T	None	6.85798
Blood-Cancer	GPL570	GSE60327	GSM1471690	T	None	6.85798
Blood-Cancer	GPL570	GSE60926	GSM1493736	T	None	8.92184
Blood-Cancer	GPL570	GSE60926	GSM1493737	T	None	6.80736
Blood-Cancer	GPL570	GSE60926	GSM1493738	T	None	8.0607
Blood-Cancer	GPL570	GSE60926	GSM1493739	T	None	7.18982
Blood-Cancer	GPL570	GSE60926	GSM1493740	T	None	8.53138
Blood-Cancer	GPL570	GSE60926	GSM1493741	T	None	7.41785
Blood-Cancer	GPL570	GSE60926	GSM1493742	T	None	7.37504
Blood-Cancer	GPL570	GSE60926	GSM1493743	T	None	6.47573
Blood-Cancer	GPL570	GSE60926	GSM1493744	T	None	8.15482
Blood-Cancer	GPL570	GSE60926	GSM1493745	T	None	6.91886
Blood-Cancer	GPL570	GSE60926	GSM1493746	T	None	7.42626
Blood-Cancer	GPL570	GSE60926	GSM1493747	T	None	8.15987
Blood-Cancer	GPL570	GSE60926	GSM1493748	T	None	8.67948
Blood-Cancer	GPL570	GSE60926	GSM1493749	T	None	7.53138
Blood-Cancer	GPL570	GSE60926	GSM1493750	T	None	6.75489
Blood-Cancer	GPL570	GSE60926	GSM1493751	T	None	6.26679
Blood-Cancer	GPL570	GSE60926	GSM1493752	T	None	7.65821
Blood-Cancer	GPL570	GSE60926	GSM1493753	T	None	7.72792
Blood-Cancer	GPL570	GSE60926	GSM1493754	T	None	6.90689
Blood-Cancer	GPL570	GSE60926	GSM1493755	T	None	7.02237
Blood-Cancer	GPL570	GSE60926	GSM1493756	T	None	8.25267
Blood-Cancer	GPL570	GSE60926	GSM1493757	T	None	6.37504
Blood-Cancer	GPL570	GSE60926	GSM1493758	T	None	9.13955
Blood-Cancer	GPL570	GSE60926	GSM1493759	T	None	7.98868
Blood-Cancer	GPL570	GSE60926	GSM1493760	T	None	7.49185
Blood-Cancer	GPL570	GSE60926	GSM1493761	T	None	7.53138
Blood-Cancer	GPL570	GSE60926	GSM1493762	T	None	8.02237
Blood-Cancer	GPL570	GSE60926	GSM1493763	T	None	6.55459
Blood-Cancer	GPL570	GSE60926	GSM1493764	T	None	7.14975
Blood-Cancer	GPL570	GSE60926	GSM1493765	T	None	7.27612
Blood-Cancer	GPL570	GSE60926	GSM1493766	T	None	7.69349
Blood-Cancer	GPL570	GSE60926	GSM1493767	T	None	6.10852
Blood-Cancer	GPL570	GSE60926	GSM1493768	T	None	7.44294
Blood-Cancer	GPL570	GSE60926	GSM1493769	T	None	8.40514
Blood-Cancer	GPL570	GSE60926	GSM1493770	T	None	8.55075
Blood-Cancer	GPL570	GSE60926	GSM1493771	T	None	8.51964
Blood-Cancer	GPL570	GSE60926	GSM1493772	T	None	7.33985
Blood-Cancer	GPL570	GSE60926	GSM1493773	T	None	7.07682
Blood-Cancer	GPL570	GSE60926	GSM1493774	T	None	7.30378
Blood-Cancer	GPL570	GSE60926	GSM1493775	T	None	7.84549
Blood-Cancer	GPL570	GSE60926	GSM1493776	T	None	7.05528
Blood-Cancer	GPL570	GSE60926	GSM1493777	T	None	8.64386
Blood-Cancer	GPL570	GSE60926	GSM1493778	T	None	6.61471
Blood-Cancer	GPL570	GSE60926	GSM1493779	T	None	6.79442
Blood-Cancer	GPL570	GSE60926	GSM1493780	T	None	7.03342
Blood-Cancer	GPL570	GSE60926	GSM1493781	T	None	8.29921
Blood-Cancer	GPL570	GSE60926	GSM1493782	T	None	8.09276
Blood-Cancer	GPL570	GSE60926	GSM1493783	T	None	8.29462
Blood-Cancer	GPL570	GSE60926	GSM1493784	T	None	8.63662
Blood-Cancer	GPL570	GSE60926	GSM1493785	T	None	8.06609
Blood-Cancer	GPL570	GSE61275	GSM1501287	T	None	5.16993
Blood-Cancer	GPL570	GSE61578	GSM1508700	T	None	5.45943
Blood-Cancer	GPL570	GSE61578	GSM1508703	T	None	5.16993
Blood-Cancer	GPL570	GSE61578	GSM1508705	T	None	5.32193
Blood-Cancer	GPL570	GSE61578	GSM1508706	T	None	4.32193
Blood-Cancer	GPL570	GSE61578	GSM1508707	T	None	5.78136
Blood-Cancer	GPL570	GSE61578	GSM1508729	T	None	5.12928
Blood-Cancer	GPL570	GSE61578	GSM1508730	T	None	5.61471
Blood-Cancer	GPL570	GSE61578	GSM1508731	T	None	5.2854
Blood-Cancer	GPL570	GSE61578	GSM1508732	T	None	7.26679
Blood-Cancer	GPL570	GSE61578	GSM1508733	T	None	5.24793
Blood-Cancer	GPL570	GSE61578	GSM1508734	T	None	5.72792
Blood-Cancer	GPL570	GSE61804	GSM1514033	T	None	7.79442
Blood-Cancer	GPL570	GSE61804	GSM1514034	T	None	7.66534
Blood-Cancer	GPL570	GSE61804	GSM1514035	T	None	7.60733
Blood-Cancer	GPL570	GSE61804	GSM1514036	T	None	7.40088
Blood-Cancer	GPL570	GSE61804	GSM1514037	T	None	7.56986
Blood-Cancer	GPL570	GSE61804	GSM1514038	T	None	7.41785
Blood-Cancer	GPL570	GSE61804	GSM1514039	T	None	6.94251
Blood-Cancer	GPL570	GSE61804	GSM1514040	T	None	7.99435
Blood-Cancer	GPL570	GSE61804	GSM1514041	T	None	5.49185
Blood-Cancer	GPL570	GSE61804	GSM1514042	T	None	7.53138
Blood-Cancer	GPL570	GSE61804	GSM1514043	T	None	7.91886
Blood-Cancer	GPL570	GSE61804	GSM1514044	T	None	7.91289
Blood-Cancer	GPL570	GSE61804	GSM1514045	T	None	7.8392
Blood-Cancer	GPL570	GSE61804	GSM1514046	T	None	7.70736
Blood-Cancer	GPL570	GSE61804	GSM1514047	T	None	8.35755
Blood-Cancer	GPL570	GSE61804	GSM1514048	T	None	7.7879
Blood-Cancer	GPL570	GSE61804	GSM1514049	T	None	7.15987
Blood-Cancer	GPL570	GSE61804	GSM1514050	T	None	8.08746
Blood-Cancer	GPL570	GSE61804	GSM1514051	T	None	6.90689
Blood-Cancer	GPL570	GSE61804	GSM1514052	T	None	7.70736
Blood-Cancer	GPL570	GSE61804	GSM1514053	T	None	7.03342
Blood-Cancer	GPL570	GSE61804	GSM1514054	T	None	7.63663
Blood-Cancer	GPL570	GSE61804	GSM1514055	T	None	7.12928
Blood-Cancer	GPL570	GSE61804	GSM1514056	T	None	6.83289
Blood-Cancer	GPL570	GSE61804	GSM1514057	T	None	7.96
Blood-Cancer	GPL570	GSE61804	GSM1514058	T	None	6.72792
Blood-Cancer	GPL570	GSE61804	GSM1514059	T	None	6.94251
Blood-Cancer	GPL570	GSE61804	GSM1514060	T	None	7.13955
Blood-Cancer	GPL570	GSE61804	GSM1514061	T	None	8.13955
Blood-Cancer	GPL570	GSE61804	GSM1514062	T	None	7.94837
Blood-Cancer	GPL570	GSE61804	GSM1514063	T	None	6.83289
Blood-Cancer	GPL570	GSE61804	GSM1514064	T	None	7.26679
Blood-Cancer	GPL570	GSE61804	GSM1514065	T	None	7.62205
Blood-Cancer	GPL570	GSE61804	GSM1514066	T	None	7.12928
Blood-Cancer	GPL570	GSE61804	GSM1514067	T	None	7.45121
Blood-Cancer	GPL570	GSE61804	GSM1514068	T	None	7.40088
Blood-Cancer	GPL570	GSE61804	GSM1514069	T	None	7.71425
Blood-Cancer	GPL570	GSE61804	GSM1514070	T	None	6.96578
Blood-Cancer	GPL570	GSE61804	GSM1514071	T	None	7.96578
Blood-Cancer	GPL570	GSE61804	GSM1514072	T	None	7.93074
Blood-Cancer	GPL570	GSE61804	GSM1514073	T	None	7.58496
Blood-Cancer	GPL570	GSE61804	GSM1514074	T	None	6.70044
Blood-Cancer	GPL570	GSE61804	GSM1514075	T	None	6.6865
Blood-Cancer	GPL570	GSE61804	GSM1514077	T	None	7.31288
Blood-Cancer	GPL570	GSE61804	GSM1514078	T	None	7.48382
Blood-Cancer	GPL570	GSE61804	GSM1514079	T	None	7.11894
Blood-Cancer	GPL570	GSE61804	GSM1514080	T	None	6.75489
Blood-Cancer	GPL570	GSE61804	GSM1514081	T	None	7.50779
Blood-Cancer	GPL570	GSE61804	GSM1514082	T	None	6.71425
Blood-Cancer	GPL570	GSE61804	GSM1514083	T	None	7.37504
Blood-Cancer	GPL570	GSE61804	GSM1514084	T	None	7.73471
Blood-Cancer	GPL570	GSE61804	GSM1514085	T	None	7.72792
Blood-Cancer	GPL570	GSE61804	GSM1514086	T	None	8.09803
Blood-Cancer	GPL570	GSE61804	GSM1514087	T	None	6.80736
Blood-Cancer	GPL570	GSE61804	GSM1514088	T	None	6.94251
Blood-Cancer	GPL570	GSE61804	GSM1514089	T	None	7.39232
Blood-Cancer	GPL570	GSE61804	GSM1514090	T	None	7.33985
Blood-Cancer	GPL570	GSE61804	GSM1514091	T	None	7.26679
Blood-Cancer	GPL570	GSE61804	GSM1514092	T	None	7.05528
Blood-Cancer	GPL570	GSE61804	GSM1514093	T	None	7.63663
Blood-Cancer	GPL570	GSE61804	GSM1514094	T	None	7.49185
Blood-Cancer	GPL570	GSE61804	GSM1514095	T	None	7.69349
Blood-Cancer	GPL570	GSE61804	GSM1514096	T	None	7.40088
Blood-Cancer	GPL570	GSE61804	GSM1514097	T	None	7.59991
Blood-Cancer	GPL570	GSE61804	GSM1514098	T	None	7.29462
Blood-Cancer	GPL570	GSE61804	GSM1514099	T	None	7.26679
Blood-Cancer	GPL570	GSE61804	GSM1514100	T	None	8.19476
Blood-Cancer	GPL570	GSE61804	GSM1514101	T	None	6.87036
Blood-Cancer	GPL570	GSE61804	GSM1514102	T	None	7.59991
Blood-Cancer	GPL570	GSE61804	GSM1514103	T	None	7.60733
Blood-Cancer	GPL570	GSE61804	GSM1514104	T	None	7.55459
Blood-Cancer	GPL570	GSE61804	GSM1514105	T	None	7.93664
Blood-Cancer	GPL570	GSE61804	GSM1514106	T	None	7.67948
[truncated: 61,032 more rows]
