# Supplementary material for: FASN multi-omic characterization reveals metabolic heterogeneity in pancreatic and prostate adenocarcinoma
Source: J Transl Med. 2023 Jan 17;21:32. doi: 10.1186/s12967-023-03874-5 (PMC9847120; doi:10.1186/s12967-023-03874-5)
Supplement: Supplementary file 3 — Additional file 3. FASN Gene Expression in PCa and PDAC patients. Data provide from GPL96 and GPL570 microarray databases and reported as expression level. [file 12967_2023_3874_MOESM3_ESM.xlsx]

## Sheet: Foglio1
PCa	ENSG00000169710.6	16.0583	14.2247	16.215	14.0792	13.2656	15.6135	17.0596	17.6955	16.1547	16.6956	17.384	16.5269	15.1712	14.9158	15.5262	15.8362	16.903	13.5175	15.9197	17.0027	16.3631	15.1562	17.1598	14.0411	16.6084	15.7438	15.5555	15.9418	14.5932	15.2191	15.875	16.4198	15.0779	15.7046	16.7622	13.5839	14.5304	17.2107	15.0947	17.3233	14.4451	16.1004	14.3787	15.124	16.052	16.0238	17.0064	17.6014
PDAC	ENSG00000169710.6	12.6994	13.2497	11.8325	12.8613	11.9133	11.6821	11.7108	10.9121	12.5314	13.5085	12.1824	12.8653	10.9629	12.0964	11.9359	13.9817	12.4714	12.0805	12.3052	11.8293	12.6804	12.811	11.2668	13.3263	11.8325	12.115	11.4929	13.253	12.445	12.796	12.6243	10.9951	12.4798	12.5634	12.1892	12.378	12.7756	12.6452	12.3245	13.3401	11.8757	13.177	11.6416	12.7638	12.3958	12.1338	12.7341	11.3359
[truncated: 503 more columns]
