# Supplementary material for: FASN multi-omic characterization reveals metabolic heterogeneity in pancreatic and prostate adenocarcinoma
Source: J Transl Med. 2023 Jan 17;21:32. doi: 10.1186/s12967-023-03874-5 (PMC9847120; doi:10.1186/s12967-023-03874-5)
Supplement: Supplementary file 4 — Additional file 4. Mutation profiles for FASN in PCa and PDAC patients. Data, such as variant type, mutation type, amino acid change, provide from TCGA database. [file 12967_2023_3874_MOESM4_ESM.xlsx]

## Sheet: PDAC
Study of Origin	Sample ID	Cancer Type	Cancer Type Detailed	Protein Change	Annotation	Functional Impact	Mutation Type	Variant Type	Copy #	COSMIC	MS	VS	Center	Chromosome	Start Pos	End Pos	Ref	Var	HGVSg	HGVSc	Allele Freq (T)	Allele Freq (N)	Variant Reads	Ref Reads	Variant Reads (Normal)	Ref Reads (Normal)	# Mut in Sample	Exon	gnomAD	ClinVar	dbSNP	SIGNAL	Acinar Fraction	Additional Pathologic Findings	Age	Alcohol Consumption	BMI	Cause Of Death	Clinical Staging Distant Metastasis Cm	Fat Fraction	Follow Up Days	Histology Diagnosis	Inflammation Fraction	Islet Fraction	Patient Follow Up	Lymph Vascular Invasion	Medical Condition	Muscle Fraction	Neoplastic Cellularity
Pancreatic Adenocarcinoma (QCMG, Nature 2016)	ICGC_0054	Pancreatic Cancer	Pancreatic Adenocarcinoma	G2310V	OncoKB: NA;CIViC: NA;MyCancerGenome: not present;CancerHotspot: no;3DHotspot: no	MutationAssessor: impact: high, score: 3.6;SIFT: impact: deleterious, score: 0;Polyphen-2: impact: probably_damaging, score: 1	Missense_Mutation	SNP		1	Somatic	NA	qcmg.uq.edu.au	17	80038364	80038364	C	A	17:g.80038364C>A	ENST00000306749.2:c.6929G>T							177	40/43							72
Pancreatic Adenocarcinoma (TCGA, Firehose Legacy)	TCGA-IB-7651-01	Pancreatic Cancer	Pancreatic Adenocarcinoma	S1549F	OncoKB: NA;CIViC: NA;MyCancerGenome: not present;CancerHotspot: no;3DHotspot: no	MutationAssessor: impact: low, score: 1.495;SIFT: impact: deleterious, score: 0;Polyphen-2: impact: probably_damaging, score: 0.999	Missense_Mutation	SNP	Diploid	1	Somatic	Valid	broad.mit.edu	17	80042511	80042511	G	A	17:g.80042511G>A	ENST00000306749.2:c.4646C>T	0.13		8	54		13	14750	27/43							64
Pancreatic Adenocarcinoma (QCMG, Nature 2016)	ICGC_0034	Pancreatic Cancer	Pancreatic Adenocarcinoma	P1264S	OncoKB: NA;CIViC: NA;MyCancerGenome: not present;CancerHotspot: no;3DHotspot: no	MutationAssessor: impact: medium, score: 3.02;SIFT: impact: deleterious, score: 0.01;Polyphen-2: impact: probably_damaging, score: 0.998	Missense_Mutation	SNP		1	Somatic	NA	qcmg.uq.edu.au	17	80043690	80043690	G	A	17:g.80043690G>A	ENST00000306749.2:c.3790C>T							174	23/43							78
Pancreatic Adenocarcinoma (QCMG, Nature 2016)	ICGC_0002	Pancreatic Cancer	Pancreatic Adenocarcinoma	G29C	OncoKB: NA;CIViC: NA;MyCancerGenome: not present;CancerHotspot: no;3DHotspot: no	MutationAssessor: impact: medium, score: 3.285;SIFT: impact: deleterious, score: 0;Polyphen-2: impact: probably_damaging, score: 0.994	Missense_Mutation	SNP		1	Somatic	NA	qcmg.uq.edu.au	17	80054237	80054237	C	A	17:g.80054237C>A	ENST00000306749.2:c.85G>T							64	1943-02-01							77
Pancreatic Adenocarcinoma (TCGA, Firehose Legacy)	TCGA-IB-7651-01	Pancreatic Cancer	Pancreatic Adenocarcinoma	R2049W	OncoKB: NA;CIViC: NA;MyCancerGenome: not present;CancerHotspot: no;3DHotspot: no	MutationAssessor: impact: medium, score: 2.46;SIFT: impact: tolerated, score: 0.07;Polyphen-2: impact: probably_damaging, score: 0.912	Missense_Mutation	SNP	Diploid	1	Somatic	Valid	broad.mit.edu	17	80039903	80039903	G	A	17:g.80039903G>A	ENST00000306749.2:c.6145C>T	0.21		57	218		47	14750	36/43		Uncertain_significance					64
Pancreatic Adenocarcinoma (TCGA, Firehose Legacy)	TCGA-IB-7651-01	Pancreatic Cancer	Pancreatic Adenocarcinoma	R2413C	OncoKB: NA;CIViC: NA;MyCancerGenome: not present;CancerHotspot: no;3DHotspot: no	MutationAssessor: impact: medium, score: 2.695;SIFT: impact: deleterious, score: 0.05;Polyphen-2: impact: possibly_damaging, score: 0.861	Missense_Mutation	SNP	Diploid		Somatic	Valid	broad.mit.edu	17	80037394	80037394	G	A	17:g.80037394G>A	ENST00000306749.2:c.7237C>T	0.19		86	369		56	14750	42/43							64
Pancreatic Adenocarcinoma (TCGA, Firehose Legacy)	TCGA-IB-7651-01	Pancreatic Cancer	Pancreatic Adenocarcinoma	L1084M	OncoKB: NA;CIViC: NA;MyCancerGenome: not present;CancerHotspot: no;3DHotspot: no	MutationAssessor: impact: medium, score: 2.65;SIFT: impact: deleterious, score: 0.04;Polyphen-2: impact: possibly_damaging, score: 0.747	Missense_Mutation	SNP	Diploid		Somatic	Valid	broad.mit.edu	17	80045103	80045103	G	T	17:g.80045103G>T	ENST00000306749.2:c.3250C>A	0.18		14	65		13	14750	21/43							64
Pancreatic Adenocarcinoma (TCGA, Firehose Legacy)	TCGA-IB-7651-01	Pancreatic Cancer	Pancreatic Adenocarcinoma	R2233W	OncoKB: NA;CIViC: NA;MyCancerGenome: not present;CancerHotspot: no;3DHotspot: no	MutationAssessor: impact: medium, score: 2.635;SIFT: impact: deleterious, score: 0;Polyphen-2: impact: possibly_damaging, score: 0.637	Missense_Mutation	SNP	Diploid		Somatic	Valid	broad.mit.edu	17	80038697	80038697	G	A	17:g.80038697G>A	ENST00000306749.2:c.6697C>T	0.16		15	76		20	14750	39/43							64
Pancreatic Adenocarcinoma (QCMG, Nature 2016)	ICGC_0548	Pancreatic Cancer	Pancreatic Adenocarcinoma	G29S	OncoKB: NA;CIViC: NA;MyCancerGenome: not present;CancerHotspot: no;3DHotspot: no	MutationAssessor: impact: medium, score: 2.67;SIFT: impact: deleterious, score: 0.03;Polyphen-2: impact: possibly_damaging, score: 0.524	Missense_Mutation	SNP		1	Somatic	NA	qcmg.uq.edu.au	17	80054237	80054237	C	T	17:g.80054237C>T	ENST00000306749.2:c.85G>A							986	1943-02-01		Uncertain_significance					74
Pancreatic Adenocarcinoma (TCGA, Firehose Legacy)	TCGA-IB-7651-01	Pancreatic Cancer	Pancreatic Adenocarcinoma	A656V	OncoKB: NA;CIViC: NA;MyCancerGenome: not present;CancerHotspot: no;3DHotspot: no	MutationAssessor: impact: medium, score: 2.505;SIFT: impact: tolerated, score: 0.09;Polyphen-2: impact: benign, score: 0.403	Missense_Mutation	SNP	Diploid		Somatic	Valid	broad.mit.edu	17	80047259	80047259	G	A	17:g.80047259G>A	ENST00000306749.2:c.1967C>T	0.2		74	305		55	14750	13/43							64
Pancreatic Adenocarcinoma (QCMG, Nature 2016)	ICGC_0346	Pancreatic Cancer	Pancreatic Adenocarcinoma	R1439W	OncoKB: NA;CIViC: NA;MyCancerGenome: not present;CancerHotspot: no;3DHotspot: no	MutationAssessor: impact: medium, score: 2.565;SIFT: impact: deleterious, score: 0;Polyphen-2: impact: benign, score: 0.28	Missense_Mutation	SNP			Somatic	NA	qcmg.uq.edu.au	17	80043005	80043005	G	A	17:g.80043005G>A	ENST00000306749.2:c.4315C>T							44	25/43							64
Pancreatic Adenocarcinoma (TCGA, Firehose Legacy)	TCGA-IB-7651-01	Pancreatic Cancer	Pancreatic Adenocarcinoma	A2197T	OncoKB: NA;CIViC: NA;MyCancerGenome: not present;CancerHotspot: no;3DHotspot: no	MutationAssessor: impact: low, score: 1.445;SIFT: impact: tolerated, score: 0.46;Polyphen-2: impact: benign, score: 0.003	Missense_Mutation	SNP	Diploid		Somatic	Valid	broad.mit.edu	17	80039046	80039046	C	T	17:g.80039046C>T	ENST00000306749.2:c.6589G>A	0.16		8	43		10	14750	38/43							64
Pancreatic Ductal Adenocarcinoma (CPTAC, Cell 2021)	C3L-03123	Pancreatic Cancer	Pancreatic Adenocarcinoma	Q169*	OncoKB: NA;CIViC: NA;MyCancerGenome: not present;CancerHotspot: no;3DHotspot: no	MutationAssessor: NA;SIFT: NA;Polyphen-2: NA	Nonsense_Mutation	SNP			NA	NA	.	17	80051245	80051245	G	A	17:g.80051245G>A	ENST00000306749.2:c.505C>T	0.14		74	451		386	286	1943-05-01					0	Pancreatic intraepithelial neoplasia : Highest grade - PanIN-3	60	Alcohol consumption history not available	37.1		cM0	0	817	Pancreatic Ductal Adenocarcinoma	15	0	No	Not identified	Hypertension|Tonsillectomy (removal of tonsils)|Tubal Ligation|cholecystectomy|Left Elbow Surgery|Leg vein stripping	0	40
Pancreatic Cancer (UTSW, Nat Commun 2015)	PDA_016	Pancreatic Cancer	Pancreatic Adenocarcinoma	Y999*	OncoKB: NA;CIViC: NA;MyCancerGenome: not present;CancerHotspot: no;3DHotspot: no	MutationAssessor: NA;SIFT: NA;Polyphen-2: NA	Nonsense_Mutation	SNP	Amp		NA	NA	UT Southwestern	17	80045607	80045607	G	T	17:g.80045607G>T	ENST00000306749.2:c.2997C>A							76	19/43							77
Pancreatic Adenocarcinoma (TCGA, Firehose Legacy)	TCGA-IB-7651-01	Pancreatic Cancer	Pancreatic Adenocarcinoma	G260=	OncoKB: NA;CIViC: NA;MyCancerGenome: not present;CancerHotspot: no;3DHotspot: no	MutationAssessor: NA;SIFT: NA;Polyphen-2: NA	Splice_Region	SNP	Diploid		Somatic	Valid	broad.mit.edu	17	80050687	80050687	G	A	17:g.80050687G>A	ENST00000306749.2:c.780C>T	0.25		17	52		13	14750	1943-07-01		Likely_benign					64
[truncated: 128 more columns]

## Sheet: PCa
Study of Origin	Sample ID	Cancer Type	Cancer Type Detailed	Protein Change	Annotation	Functional Impact	Mutation Type	Variant Type	Copy #	COSMIC	MS	VS	Center	Chromosome	Start Pos	End Pos	Ref	Var	HGVSg	HGVSc	Allele Freq (T)	Allele Freq (N)	Variant Reads	Ref Reads	Variant Reads (Normal)	Ref Reads (Normal)	# Mut in Sample	Exon	gnomAD	ClinVar	dbSNP	SIGNAL	CLONET Purity	Control Site	Disease code	Fraction Genome Altered	Genomic Burden	Oncotree Code	Other Sample ID	Pathology Classification	Ploidy	Number of Samples Per Patient	Sex	Somatic Status	TMB (nonsynonymous)	Tumor Disease Anatomic Site	Diagnosis Age	Radical Prostatectomy Gleason Score for Prostate Cancer	Gleason Score Percent 4 & 5
Prostate Adenocarcinoma (TCGA, Firehose Legacy)	TCGA-HC-A8D1-01	Prostate Cancer	Prostate Adenocarcinoma	P707Hfs*34	OncoKB: NA;CIViC: NA;MyCancerGenome: not present;CancerHotspot: no;3DHotspot: no	MutationAssessor: NA;SIFT: NA;Polyphen-2: NA	Frame_Shift_Del	DEL	Diploid		Somatic	NA	broad.mit.edu	17	80047029	80047029	G	-	17:g.80047029del	ENST00000306749.2:c.2120del	0.36		5	9			24	14/43								0.0108		PRAD	199C6D34-6693-4533-A2AE-C83ACEDFC004			1	Male	Matched	0.833333		68
Metastatic Prostate Adenocarcinoma (SU2C/PCF Dream Team, PNAS 2019)	PRAD-01115343-Tumor-SM-6VZ7N	Prostate Cancer	Prostate Adenocarcinoma	Y1887Wfs*122	OncoKB: NA;CIViC: NA;MyCancerGenome: not present;CancerHotspot: no;3DHotspot: no	MutationAssessor: NA;SIFT: NA;Polyphen-2: NA	Frame_Shift_Del	DEL	Diploid		Somatic	Untested	broad.mit.edu	17	80040887	80040897	AGCGATGATGT	-	17:g.80040887_80040897del	ENST00000306749.2:c.5660_5670del				108			45	33/43								0.2433		PRAD	1115343	Adenocarcinoma		1	Male	Matched	1.5			6
Prostate Adenocarcinoma (MSKCC/DFCI, Nature Genetics 2018)	PRAD-01115343-SM-6VZ7N	Prostate Cancer	Prostate Adenocarcinoma	Y1887Wfs*122	OncoKB: NA;CIViC: NA;MyCancerGenome: not present;CancerHotspot: no;3DHotspot: no	MutationAssessor: NA;SIFT: NA;Polyphen-2: NA	Frame_Shift_Del	DEL			NA	NA	broad.mit.edu	17	80040887	80040897	AGCGATGATGT	-	17:g.80040887_80040897del	ENST00000306749.2:c.5660_5670del	0.06		7	101			45	33/43								0.2262		PRAD			1.84526	1	Male	Matched	1.5		73
Prostate Adenocarcinoma (Broad/Cornell, Cell 2013)	PR-03-3125	Prostate Cancer	Prostate Adenocarcinoma	A1761Vfs*48	OncoKB: NA;CIViC: NA;MyCancerGenome: not present;CancerHotspot: no;3DHotspot: no	MutationAssessor: NA;SIFT: NA;Polyphen-2: NA	Frame_Shift_Ins	INS	Diploid		Somatic	NA	broad.mit.edu	17	80041452	80041453	-	CCAAGCA	17:g.80041452_80041453insCCAAGCA	ENST00000306749.2:c.5275_5281dup							42	31/43								0.19		PRAD				1	Male	Matched	1.4		68	3+3
Metastatic Prostate Adenocarcinoma (SU2C/PCF Dream Team, PNAS 2019)	SC_9065-TM-Tumor2	Prostate Cancer	Prostate Adenocarcinoma	ETV4-FASN Fusion	OncoKB: Unknown, level NA, resistance NA;CIViC: NA;MyCancerGenome: not present;CancerHotspot: no;3DHotspot: no	MutationAssessor: NA;SIFT: NA;Polyphen-2: NA	fusion	NA	Diploid		SOMATIC		N/A	NA	-1												95									0.1067		PRAD				2	Male	Matched	3.8			7
Metastatic Prostate Adenocarcinoma (SU2C/PCF Dream Team, PNAS 2019)	SC_9065-Tumor	Prostate Cancer	Prostate Adenocarcinoma	ETV4-FASN Fusion	OncoKB: Unknown, level NA, resistance NA;CIViC: NA;MyCancerGenome: not present;CancerHotspot: no;3DHotspot: no	MutationAssessor: NA;SIFT: NA;Polyphen-2: NA	fusion	NA	Diploid		SOMATIC		N/A	NA	-1												48									0.1094		PRAD	9115174	Adenocarcinoma		2	Male	Matched	1.6			7
Metastatic Prostate Cancer (SU2C/PCF Dream Team, Cell 2015)	SC_9065	Prostate Cancer	Prostate Adenocarcinoma	FASN-ETV4 Fusion	OncoKB: Unknown, level NA, resistance NA;CIViC: NA;MyCancerGenome: not present;CancerHotspot: no;3DHotspot: no	MutationAssessor: NA;SIFT: NA;Polyphen-2: NA	fusion	NA	Diploid		SOMATIC		N/A	NA	-1												54									0.1103		PRAD				1	Male	Matched	1.8		78
Prostate Adenocarcinoma (Broad/Cornell, Cell 2013)	PR-STID0000003127	Prostate Cancer	Prostate Adenocarcinoma	F148del	OncoKB: NA;CIViC: NA;MyCancerGenome: not present;CancerHotspot: no;3DHotspot: no	MutationAssessor: NA;SIFT: NA;Polyphen-2: NA	In_Frame_Del	DEL	Diploid	1	Somatic	NA	broad.mit.edu	17	80051484	80051486	GAA	-	17:g.80051484_80051486del	ENST00000306749.2:c.442_444del							36	1943-04-01								0.0269		PRAD				1	Male	Matched	1.23333		55	3+4
Neuroendocrine Prostate Cancer (Multi-Institute, Nat Med 2016)	WCMC10364_1_N	Prostate Cancer	Prostate Neuroendocrine Carcinoma	E2486G	OncoKB: NA;CIViC: NA;MyCancerGenome: not present;CancerHotspot: no;3DHotspot: no	MutationAssessor: impact: medium, score: 2.405;SIFT: impact: deleterious, score: 0.05;Polyphen-2: impact: probably_damaging, score: 1	Missense_Mutation	SNP		1	NA	NA	Weill Cornell Medical College	17	80037098	80037098	T	C	17:g.80037098T>C	ENST00000306749.2:c.7457A>G	0.15		30	166			155	43/43					0.86	Benign tissue	CRPC-NE	0.9591	0.9471	PRNE	WCMC10364_1_N	E	3.83	1	Male	Matched	5.13333	Bladder
Prostate Adenocarcinoma (Broad/Cornell, Nat Genet 2012)	PR-00-1165	Prostate Cancer	Prostate Adenocarcinoma	R1907H	OncoKB: NA;CIViC: NA;MyCancerGenome: not present;CancerHotspot: no;3DHotspot: no	MutationAssessor: impact: low, score: 1.255;SIFT: impact: deleterious, score: 0;Polyphen-2: impact: probably_damaging, score: 1	Missense_Mutation	SNP	Diploid	2	Somatic	NA	broad.mit.edu	17	80040837	80040837	C	T	17:g.80040837C>T	ENST00000306749.2:c.5720G>A							710	33/43								0.065		PRAD				1	Male	Matched	23.7		54	3+4	5
Prostate Adenocarcinoma (MSKCC/DFCI, Nature Genetics 2018)	PRAD-01115249-SM-6VZ7K	Prostate Cancer	Prostate Adenocarcinoma	S1756N	OncoKB: NA;CIViC: NA;MyCancerGenome: not present;CancerHotspot: no;3DHotspot: no	MutationAssessor: impact: medium, score: 2.395;SIFT: impact: deleterious, score: 0;Polyphen-2: impact: probably_damaging, score: 1	Missense_Mutation	SNP			NA	NA	broad.mit.edu	17	80041467	80041467	C	T	17:g.80041467C>T	ENST00000306749.2:c.5267G>A	0.23		6	20			74	31/43								0.5187		PRAD			4.35278	1	Male	Matched	2.46667		75
Prostate Adenocarcinoma (MSKCC/DFCI, Nature Genetics 2018)	SI_9157	Prostate Cancer	Prostate Adenocarcinoma	G52D	OncoKB: NA;CIViC: NA;MyCancerGenome: not present;CancerHotspot: no;3DHotspot: no	MutationAssessor: impact: medium, score: 2.875;SIFT: impact: deleterious, score: 0;Polyphen-2: impact: probably_damaging, score: 0.995	Missense_Mutation	SNP			NA	NA	broad.mit.edu	17	80053321	80053321	C	T	17:g.80053321C>T	ENST00000306749.2:c.155G>A	0.04		4	107			115	1943-03-01								0.1385		PRAD			2.91332	1	Male	Matched	3.83333		78
Metastatic Prostate Adenocarcinoma (SU2C/PCF Dream Team, PNAS 2019)	SC_9137_Tumor	Prostate Cancer	Prostate Adenocarcinoma	P705S	OncoKB: NA;CIViC: NA;MyCancerGenome: not present;CancerHotspot: no;3DHotspot: no	MutationAssessor: impact: medium, score: 2.495;SIFT: impact: deleterious, score: 0.01;Polyphen-2: impact: probably_damaging, score: 0.982	Missense_Mutation	SNP	Diploid		Somatic	Untested	broad.mit.edu	17	80047036	80047036	G	A	17:g.80047036G>A	ENST00000306749.2:c.2113C>T	0.01		5	343			192	14/43								0.2362		PRAD	9115422	Adenocarcinoma		1	Male	Matched	6.46667			7
Prostate Adenocarcinoma (MSKCC/DFCI, Nature Genetics 2018)	SC_9137	Prostate Cancer	Prostate Adenocarcinoma	P705S	OncoKB: NA;CIViC: NA;MyCancerGenome: not present;CancerHotspot: no;3DHotspot: no	MutationAssessor: impact: medium, score: 2.495;SIFT: impact: deleterious, score: 0.01;Polyphen-2: impact: probably_damaging, score: 0.982	Missense_Mutation	SNP			NA	NA	broad.mit.edu	17	80047036	80047036	G	A	17:g.80047036G>A	ENST00000306749.2:c.2113C>T	0.01		5	343			159	14/43								0.2383		PRAD			1.99523	1	Male	Matched	5.3		70
Prostate Adenocarcinoma (TCGA, Firehose Legacy)	TCGA-HC-7213-01	Prostate Cancer	Prostate Adenocarcinoma	L767M	OncoKB: NA;CIViC: NA;MyCancerGenome: not present;CancerHotspot: no;3DHotspot: no	MutationAssessor: impact: medium, score: 2.25;SIFT: impact: deleterious, score: 0;Polyphen-2: impact: probably_damaging, score: 0.975	Missense_Mutation	SNP	ShallowDel	1	Somatic	NA	broad.mit.edu	17	80046850	80046850	G	T	17:g.80046850G>T	ENST00000306749.2:c.2299C>A	0.44		7	9			47	14/43								0.1697		PRAD	0cb3dffd-1521-4887-b19c-94dcd340d306			1	Male	Matched	1.6		53
Prostate Adenocarcinoma (MSKCC/DFCI, Nature Genetics 2018)	TCGA-HC-7213-01	Prostate Cancer	Prostate Adenocarcinoma	L767M	OncoKB: NA;CIViC: NA;MyCancerGenome: not present;CancerHotspot: no;3DHotspot: no	MutationAssessor: impact: medium, score: 2.25;SIFT: impact: deleterious, score: 0;Polyphen-2: impact: probably_damaging, score: 0.975	Missense_Mutation	SNP		1	NA	NA	broad.mit.edu	17	80046850	80046850	G	T	17:g.80046850G>T	ENST00000306749.2:c.2299C>A	0.44		7	9			32	14/43								0.2366		PRAD			3.58559	1	Male	Matched	1.06667		53
Prostate Adenocarcinoma (MSKCC/DFCI, Nature Genetics 2018)	SC_9142	Prostate Cancer	Prostate Adenocarcinoma	R2087H	OncoKB: NA;CIViC: NA;MyCancerGenome: not present;CancerHotspot: no;3DHotspot: no	MutationAssessor: impact: medium, score: 2.865;SIFT: impact: deleterious, score: 0.02;Polyphen-2: impact: probably_damaging, score: 0.943	Missense_Mutation	SNP			NA	NA	broad.mit.edu	17	80039623	80039623	C	T	17:g.80039623C>T	ENST00000306749.2:c.6260G>A	0.02		4	240			148	37/43								0.0123		PRAD			2.04249	1	Male	Matched	4.93333		60
Metastatic Prostate Adenocarcinoma (SU2C/PCF Dream Team, PNAS 2019)	PRAD-01115468-Tumor-SM-6B2KE	Prostate Cancer	Prostate Adenocarcinoma	K1752R	OncoKB: NA;CIViC: NA;MyCancerGenome: not present;CancerHotspot: no;3DHotspot: no	MutationAssessor: impact: medium, score: 2.175;SIFT: impact: deleterious, score: 0.01;Polyphen-2: impact: probably_damaging, score: 0.938	Missense_Mutation	SNP	Diploid		Somatic	Untested	broad.mit.edu	17	80041479	80041479	T	C	17:g.80041479T>C	ENST00000306749.2:c.5255A>G	0.01		6	404			580	31/43								0.2317		PRAD	1115468	Adenocarcinoma		1	Male	Matched	19.5			UNK
Metastatic Prostate Adenocarcinoma (SU2C/PCF Dream Team, PNAS 2019)	SC_9163_Tumor	Prostate Cancer	Prostate Adenocarcinoma	R1461C	OncoKB: NA;CIViC: NA;MyCancerGenome: not present;CancerHotspot: no;3DHotspot: no	MutationAssessor: impact: high, score: 3.61;SIFT: impact: deleterious, score: 0;Polyphen-2: impact: possibly_damaging, score: 0.847	Missense_Mutation	SNP	Diploid		Somatic	Untested	broad.mit.edu	17	80042939	80042939	G	A	17:g.80042939G>A	ENST00000306749.2:c.4381C>T	0.43		110	148			1092	25/43								0.119		PRAD	97115454-T-A-1	Adenocarcinoma		1	Male	Matched	36.7			9
Prostate Adenocarcinoma (MSKCC/DFCI, Nature Genetics 2018)	SC_9163	Prostate Cancer	Prostate Adenocarcinoma	R1461C	OncoKB: NA;CIViC: NA;MyCancerGenome: not present;CancerHotspot: no;3DHotspot: no	MutationAssessor: impact: high, score: 3.61;SIFT: impact: deleterious, score: 0;Polyphen-2: impact: possibly_damaging, score: 0.847	Missense_Mutation	SNP			NA	NA	broad.mit.edu	17	80042939	80042939	G	A	17:g.80042939G>A	ENST00000306749.2:c.4381C>T	0.43		110	148			1209	25/43								0.1201		PRAD			3.55619	1	Male	Matched	40.3667		70
Prostate Adenocarcinoma (MSKCC/DFCI, Nature Genetics 2018)	MO_1132	Prostate Cancer	Prostate Adenocarcinoma	K897N	OncoKB: NA;CIViC: NA;MyCancerGenome: not present;CancerHotspot: no;3DHotspot: no	MutationAssessor: impact: medium, score: 2.935;SIFT: impact: deleterious, score: 0;Polyphen-2: impact: possibly_damaging, score: 0.846	Missense_Mutation	SNP		1	NA	NA	broad.mit.edu	17	80046086	80046086	C	A	17:g.80046086C>A	ENST00000306749.2:c.2691G>T	0.06		29	454			82	17/43								0.0335		PRAD			1.98286	1	Male	Matched	2.73333		61
Prostate Adenocarcinoma (TCGA, Firehose Legacy)	TCGA-XK-AAIW-01	Prostate Cancer	Prostate Adenocarcinoma	A888T	OncoKB: NA;CIViC: NA;MyCancerGenome: not present;CancerHotspot: no;3DHotspot: no	MutationAssessor: impact: medium, score: 3.03;SIFT: impact: deleterious, score: 0.01;Polyphen-2: impact: possibly_damaging, score: 0.801	Missense_Mutation	SNP	Diploid		Somatic	NA	broad.mit.edu	17	80046115	80046115	C	T	17:g.80046115C>T	ENST00000306749.2:c.2662G>A	0.27		8	22			6536	17/43								0.0272		PRAD	2CF56505-1EB6-4EE3-85CB-B02F69EB10FD			1	Male	Matched	217.633		78
Prostate Adenocarcinoma (MSKCC/DFCI, Nature Genetics 2018)	TCGA-XK-AAIW-01	Prostate Cancer	Prostate Adenocarcinoma	A888T	OncoKB: NA;CIViC: NA;MyCancerGenome: not present;CancerHotspot: no;3DHotspot: no	MutationAssessor: impact: medium, score: 3.03;SIFT: impact: deleterious, score: 0.01;Polyphen-2: impact: possibly_damaging, score: 0.801	Missense_Mutation	SNP			NA	NA	broad.mit.edu	17	80046115	80046115	C	T	17:g.80046115C>T	ENST00000306749.2:c.2662G>A	0.27		8	22			6043	17/43								0.0287		PRAD			1.98594	1	Male	Matched	201.7		78
Prostate Adenocarcinoma (TCGA, Firehose Legacy)	TCGA-XK-AAIW-01	Prostate Cancer	Prostate Adenocarcinoma	T898M	OncoKB: NA;CIViC: NA;MyCancerGenome: not present;CancerHotspot: no;3DHotspot: no	MutationAssessor: impact: low, score: 1.58;SIFT: impact: tolerated, score: 0.06;Polyphen-2: impact: possibly_damaging, score: 0.78	Missense_Mutation	SNP	Diploid	1	Somatic	NA	broad.mit.edu	17	80046084	80046084	G	A	17:g.80046084G>A	ENST00000306749.2:c.2693C>T	0.47		17	19			6536	17/43								0.0272		PRAD	2CF56505-1EB6-4EE3-85CB-B02F69EB10FD			1	Male	Matched	217.633		78
Prostate Adenocarcinoma (MSKCC/DFCI, Nature Genetics 2018)	TCGA-XK-AAIW-01	Prostate Cancer	Prostate Adenocarcinoma	T898M	OncoKB: NA;CIViC: NA;MyCancerGenome: not present;CancerHotspot: no;3DHotspot: no	MutationAssessor: impact: low, score: 1.58;SIFT: impact: tolerated, score: 0.06;Polyphen-2: impact: possibly_damaging, score: 0.78	Missense_Mutation	SNP		1	NA	NA	broad.mit.edu	17	80046084	80046084	G	A	17:g.80046084G>A	ENST00000306749.2:c.2693C>T	0.47		17	19			6043	17/43								0.0287		PRAD			1.98594	1	Male	Matched	201.7		78
Prostate Adenocarcinoma (Fred Hutchinson CRC, Nat Med 2016)	97-201J_LN	Prostate Cancer	Prostate Adenocarcinoma	S2507N	OncoKB: NA;CIViC: NA;MyCancerGenome: not present;CancerHotspot: no;3DHotspot: no	MutationAssessor: impact: low, score: 1.04;SIFT: impact: deleterious_low_confidence, score: 0.03;Polyphen-2: impact: possibly_damaging, score: 0.663	Missense_Mutation	SNP	Diploid		NA	NA	fhcrc	17	80037035	80037035	C	T	17:g.80037035C>T	ENST00000306749.2:c.7520G>A	0.11		5	40			30	43/43								0.5079		PRAD				6	Male	Matched	1		72
Prostate Adenocarcinoma (Fred Hutchinson CRC, Nat Med 2016)	97-201K_LN	Prostate Cancer	Prostate Adenocarcinoma	S2507N	OncoKB: NA;CIViC: NA;MyCancerGenome: not present;CancerHotspot: no;3DHotspot: no	MutationAssessor: impact: low, score: 1.04;SIFT: impact: deleterious_low_confidence, score: 0.03;Polyphen-2: impact: possibly_damaging, score: 0.663	Missense_Mutation	SNP	Gain		NA	NA	fhcrc	17	80037035	80037035	C	T	17:g.80037035C>T	ENST00000306749.2:c.7520G>A	0.22		26	92			28	43/43								0.557		PRAD				6	Male	Matched	0.933333		72
Prostate Adenocarcinoma (Fred Hutchinson CRC, Nat Med 2016)	97-201M_LN	Prostate Cancer	Prostate Adenocarcinoma	S2507N	OncoKB: NA;CIViC: NA;MyCancerGenome: not present;CancerHotspot: no;3DHotspot: no	MutationAssessor: impact: low, score: 1.04;SIFT: impact: deleterious_low_confidence, score: 0.03;Polyphen-2: impact: possibly_damaging, score: 0.663	Missense_Mutation	SNP	Gain		NA	NA	fhcrc	17	80037035	80037035	C	T	17:g.80037035C>T	ENST00000306749.2:c.7520G>A	0.19		15	66			27	43/43								0.5231		PRAD				6	Male	Matched	0.9		72
Prostate Adenocarcinoma (Fred Hutchinson CRC, Nat Med 2016)	12-005I2_LIVER	Prostate Cancer	Prostate Adenocarcinoma	A2040G	OncoKB: NA;CIViC: NA;MyCancerGenome: not present;CancerHotspot: no;3DHotspot: no	MutationAssessor: impact: low, score: 1.73;SIFT: impact: deleterious, score: 0.02;Polyphen-2: impact: benign, score: 0.428	Missense_Mutation	SNP	Gain		NA	NA	fhcrc	17	80039929	80039929	G	C	17:g.80039929G>C	ENST00000306749.2:c.6119C>G	0.32		38	81			29	36/43								0.3523		PRAD				2	Male	Matched	0.966667		77
Prostate Adenocarcinoma (Fred Hutchinson CRC, Nat Med 2016)	12-005K1_LUNG	Prostate Cancer	Prostate Adenocarcinoma	A2040G	OncoKB: NA;CIViC: NA;MyCancerGenome: not present;CancerHotspot: no;3DHotspot: no	MutationAssessor: impact: low, score: 1.73;SIFT: impact: deleterious, score: 0.02;Polyphen-2: impact: benign, score: 0.428	Missense_Mutation	SNP	Diploid		NA	NA	fhcrc	17	80039929	80039929	G	C	17:g.80039929G>C	ENST00000306749.2:c.6119C>G	0.24		30	96			30	36/43								0.1807		PRAD				2	Male	Matched	1		77
Prostate Adenocarcinoma (CPC-GENE, Nature 2017)	P08-716	Prostate Cancer	Prostate Adenocarcinoma	R1171W	OncoKB: NA;CIViC: NA;MyCancerGenome: not present;CancerHotspot: no;3DHotspot: no	MutationAssessor: impact: low, score: 1.59;SIFT: impact: deleterious, score: 0.03;Polyphen-2: impact: benign, score: 0.28	Missense_Mutation	SNP			Somatic	Unknown	broad.mit.edu	17	80044351	80044351	G	A	17:g.80044351G>A	ENST00000306749.2:c.3511C>T							17	22/43		Uncertain_significance								PRAD				1	Male	Unmatched	0.566667	Prostate	59	3+4;5	40
Prostate Adenocarcinoma (Broad/Cornell, Cell 2013)	P08-716	Prostate Cancer	Prostate Adenocarcinoma	R1171W	OncoKB: NA;CIViC: NA;MyCancerGenome: not present;CancerHotspot: no;3DHotspot: no	MutationAssessor: impact: low, score: 1.59;SIFT: impact: deleterious, score: 0.03;Polyphen-2: impact: benign, score: 0.28	Missense_Mutation	SNP	Diploid		Somatic	NA	broad.mit.edu	17	80044351	80044351	G	A	17:g.80044351G>A	ENST00000306749.2:c.3511C>T							33	22/43		Uncertain_significance						0		PRAD				1	Male	Matched	1.1		59	3+4;5
Metastatic Prostate Adenocarcinoma (SU2C/PCF Dream Team, PNAS 2019)	WCM650_Z1	Prostate Cancer	Prostate Adenocarcinoma	A283P	OncoKB: NA;CIViC: NA;MyCancerGenome: not present;CancerHotspot: no;3DHotspot: no	MutationAssessor: impact: neutral, score: 0.37;SIFT: impact: tolerated, score: 0.14;Polyphen-2: impact: benign, score: 0.189	Missense_Mutation	SNP	Diploid		NA	NA	WCM	17	80050620	80050620	C	G	17:g.80050620C>G	ENST00000306749.2:c.847G>C	0.4		36	55			529	1943-07-01								0.2395		PRAD	96115626	Small cell		1	Male	Matched	17.6			UNK
Metastatic Prostate Adenocarcinoma (SU2C/PCF Dream Team, PNAS 2019)	SC_9007-Tumor	Prostate Cancer	Prostate Adenocarcinoma	S1609R	OncoKB: NA;CIViC: NA;MyCancerGenome: not present;CancerHotspot: no;3DHotspot: no	MutationAssessor: impact: neutral, score: 0.745;SIFT: impact: tolerated, score: 0.28;Polyphen-2: impact: benign, score: 0.186	Missense_Mutation	SNP	Diploid		Somatic	Untested	broad.mit.edu	17	80042202	80042202	G	T	17:g.80042202G>T	ENST00000306749.2:c.4827C>A	0.02		10	472			39	28/43								0.0073		PRAD	9115042	Adenocarcinoma		1	Male	Matched	1.3			7
Metastatic Prostate Cancer (SU2C/PCF Dream Team, Cell 2015)	SC_9007	Prostate Cancer	Prostate Adenocarcinoma	S1609R	OncoKB: NA;CIViC: NA;MyCancerGenome: not present;CancerHotspot: no;3DHotspot: no	MutationAssessor: impact: neutral, score: 0.745;SIFT: impact: tolerated, score: 0.28;Polyphen-2: impact: benign, score: 0.186	Missense_Mutation	SNP	Diploid		NA	NA	NA	17	80042202	80042202	G	T	17:g.80042202G>T	ENST00000306749.2:c.4827C>A	0.02		10	472			39	28/43								0.0072		PRAD				1	Male	Matched	1.3		65
Prostate Adenocarcinoma (MSKCC/DFCI, Nature Genetics 2018)	SC_9007	Prostate Cancer	Prostate Adenocarcinoma	S1609R	OncoKB: NA;CIViC: NA;MyCancerGenome: not present;CancerHotspot: no;3DHotspot: no	MutationAssessor: impact: neutral, score: 0.745;SIFT: impact: tolerated, score: 0.28;Polyphen-2: impact: benign, score: 0.186	Missense_Mutation	SNP			NA	NA	broad.mit.edu	17	80042202	80042202	G	T	17:g.80042202G>T	ENST00000306749.2:c.4827C>A	0.02		10	472			35	28/43								0.0071		PRAD			1.21499	1	Male	Matched	1.16667		65
Prostate Adenocarcinoma (Fred Hutchinson CRC, Nat Med 2016)	03-027M1_LUNG	Prostate Cancer	Prostate Adenocarcinoma	E1643Q	OncoKB: NA;CIViC: NA;MyCancerGenome: not present;CancerHotspot: no;3DHotspot: no	MutationAssessor: impact: low, score: 1.88;SIFT: impact: tolerated, score: 0.06;Polyphen-2: impact: benign, score: 0.147	Missense_Mutation	SNP	Diploid		NA	NA	fhcrc	17	80042022	80042022	C	G	17:g.80042022C>G	ENST00000306749.2:c.4927G>C	0.31		5	11			40	29/43								0.5566		PRAD				2	Male	Matched	1.36667		73
Prostate Adenocarcinoma (Fred Hutchinson CRC, Nat Med 2016)	03-027P2_LIVER	Prostate Cancer	Prostate Adenocarcinoma	E1643Q	OncoKB: NA;CIViC: NA;MyCancerGenome: not present;CancerHotspot: no;3DHotspot: no	MutationAssessor: impact: low, score: 1.88;SIFT: impact: tolerated, score: 0.06;Polyphen-2: impact: benign, score: 0.147	Missense_Mutation	SNP	ShallowDel		NA	NA	fhcrc	17	80042022	80042022	C	G	17:g.80042022C>G	ENST00000306749.2:c.4927G>C	0.43		9	12			31	29/43								0.6227		PRAD				2	Male	Matched	1.03333		73
Metastatic Prostate Adenocarcinoma (SU2C/PCF Dream Team, PNAS 2019)	SC_9028-Tumor	Prostate Cancer	Prostate Adenocarcinoma	A2323S	OncoKB: NA;CIViC: NA;MyCancerGenome: not present;CancerHotspot: no;3DHotspot: no	MutationAssessor: impact: low, score: 0.87;SIFT: impact: tolerated, score: 0.33;Polyphen-2: impact: benign, score: 0.041	Missense_Mutation	SNP	Diploid	1	Somatic	Untested	broad.mit.edu	17	80038326	80038326	C	A	17:g.80038326C>A	ENST00000306749.2:c.6967G>T	0.13		57	395			106	40/43								0.2001		PRAD	9115061	Adenocarcinoma		1	Male	Matched	3.53333			9
Metastatic Prostate Cancer (SU2C/PCF Dream Team, Cell 2015)	SC_9028	Prostate Cancer	Prostate Adenocarcinoma	A2323S	OncoKB: NA;CIViC: NA;MyCancerGenome: not present;CancerHotspot: no;3DHotspot: no	MutationAssessor: impact: low, score: 0.87;SIFT: impact: tolerated, score: 0.33;Polyphen-2: impact: benign, score: 0.041	Missense_Mutation	SNP	Diploid	1	NA	NA	NA	17	80038326	80038326	C	A	17:g.80038326C>A	ENST00000306749.2:c.6967G>T	0.13		57	395			120	40/43								0.1932		PRAD				1	Male	Matched	4		71
Prostate Adenocarcinoma (MSKCC/DFCI, Nature Genetics 2018)	SC_9028	Prostate Cancer	Prostate Adenocarcinoma	A2323S	OncoKB: NA;CIViC: NA;MyCancerGenome: not present;CancerHotspot: no;3DHotspot: no	MutationAssessor: impact: low, score: 0.87;SIFT: impact: tolerated, score: 0.33;Polyphen-2: impact: benign, score: 0.041	Missense_Mutation	SNP		1	NA	NA	broad.mit.edu	17	80038326	80038326	C	A	17:g.80038326C>A	ENST00000306749.2:c.6967G>T	0.13		57	394			103	40/43								0.1934		PRAD			3.40084	1	Male	Matched	3.43333		71
Prostate Adenocarcinoma (TCGA, Firehose Legacy)	TCGA-XK-AAIW-01	Prostate Cancer	Prostate Adenocarcinoma	P1213H	OncoKB: NA;CIViC: NA;MyCancerGenome: not present;CancerHotspot: no;3DHotspot: no	MutationAssessor: impact: medium, score: 2.015;SIFT: impact: tolerated, score: 0.05;Polyphen-2: impact: benign, score: 0.01	Missense_Mutation	SNP	Diploid	2	Somatic	NA	broad.mit.edu	17	80044224	80044224	G	T	17:g.80044224G>T	ENST00000306749.2:c.3638C>A	0.44		7	9			6536	22/43								0.0272		PRAD	2CF56505-1EB6-4EE3-85CB-B02F69EB10FD			1	Male	Matched	217.633		78
Prostate Adenocarcinoma (MSKCC/DFCI, Nature Genetics 2018)	TCGA-XK-AAIW-01	Prostate Cancer	Prostate Adenocarcinoma	P1213H	OncoKB: NA;CIViC: NA;MyCancerGenome: not present;CancerHotspot: no;3DHotspot: no	MutationAssessor: impact: medium, score: 2.015;SIFT: impact: tolerated, score: 0.05;Polyphen-2: impact: benign, score: 0.01	Missense_Mutation	SNP		2	NA	NA	broad.mit.edu	17	80044224	80044224	G	T	17:g.80044224G>T	ENST00000306749.2:c.3638C>A	0.44		7	9			6043	22/43								0.0287		PRAD			1.98594	1	Male	Matched	201.7		78
Prostate Adenocarcinoma (MSKCC/DFCI, Nature Genetics 2018)	SC_9151	Prostate Cancer	Prostate Adenocarcinoma	G1430D	OncoKB: NA;CIViC: NA;MyCancerGenome: not present;CancerHotspot: no;3DHotspot: no	MutationAssessor: impact: neutral, score: -0.405;SIFT: impact: tolerated, score: 0.52;Polyphen-2: impact: benign, score: 0	Missense_Mutation	SNP			NA	NA	broad.mit.edu	17	80043031	80043031	C	T	17:g.80043031C>T	ENST00000306749.2:c.4289G>A	0.01		6	404			103	25/43								0.2		PRAD			3.68506	1	Male	Matched	3.43333		58
Prostate Adenocarcinoma (MSKCC/DFCI, Nature Genetics 2018)	05-165O_ADRENAL	Prostate Cancer	Prostate Adenocarcinoma	P410L	OncoKB: NA;CIViC: NA;MyCancerGenome: not present;CancerHotspot: no;3DHotspot: no	MutationAssessor: impact: low, score: 0.99;SIFT: impact: tolerated, score: 0.19;Polyphen-2: impact: benign, score: 0	Missense_Mutation	SNP			NA	NA	broad.mit.edu	17	80049361	80049361	G	A	17:g.80049361G>A	ENST00000306749.2:c.1229C>T	0.38		5	8			822	1943-09-01		Uncertain_significance						0.1066		PRAD			2.07187	1	Male	Matched	27.4
Prostate Adenocarcinoma (MSKCC/DFCI, Nature Genetics 2018)	12729	Prostate Cancer	Prostate Adenocarcinoma	Q1146R	OncoKB: NA;CIViC: NA;MyCancerGenome: not present;CancerHotspot: no;3DHotspot: no	MutationAssessor: impact: low, score: 1.075;SIFT: impact: tolerated, score: 0.42;Polyphen-2: impact: benign, score: 0	Missense_Mutation	SNP			NA	NA	broad.mit.edu	17	80044425	80044425	T	C	17:g.80044425T>C	ENST00000306749.2:c.3437A>G	0.29		10	24			1282	22/43								0.1538		PRAD			3.98265	1	Male	Matched	42.7667
Metastatic Prostate Adenocarcinoma (MCTP, Nature 2012)	WA46	Prostate Cancer	Prostate Adenocarcinoma	G102*	OncoKB: NA;CIViC: NA;MyCancerGenome: not present;CancerHotspot: no;3DHotspot: no	MutationAssessor: NA;SIFT: NA;Polyphen-2: NA	Nonsense_Mutation	SNP	Diploid	1	NA	not tested	umich.edu	17	80051624	80051624	C	A	17:g.80051624C>A	ENST00000306749.2:c.304G>T	0.19		8	34		44	80	1943-04-01								0.4712		PRAD				1	Male	Matched	2.66667		71
Metastatic Prostate Adenocarcinoma (SU2C/PCF Dream Team, PNAS 2019)	SC_9074_T	Prostate Cancer	Prostate Adenocarcinoma	*2512Yext*51	OncoKB: NA;CIViC: NA;MyCancerGenome: not present;CancerHotspot: no;3DHotspot: no	MutationAssessor: NA;SIFT: NA;Polyphen-2: NA	Nonstop_Mutation	SNP	Diploid		Somatic	Untested	broad.mit.edu	17	80037019	80037019	C	G	17:g.80037019C>G	ENST00000306749.2:c.7536G>C	0.07		17	232			118	43/43								0.3056		PRAD		Inadequate for diagnosis		1	Male	Matched	3.96667			9
Prostate Adenocarcinoma (Fred Hutchinson CRC, Nat Med 2016)	00-010L_LN	Prostate Cancer	Prostate Adenocarcinoma	X219_splice	OncoKB: NA;CIViC: NA;MyCancerGenome: not present;CancerHotspot: no;3DHotspot: no	MutationAssessor: NA;SIFT: NA;Polyphen-2: NA	Splice_Region	SNP	Diploid		NA	NA	fhcrc	17	80050901	80050901	T	C	17:g.80050901T>C	ENST00000306749.2:c.656-6A>G	0.07		2	26			1156									0.2321		PRAD				4	Male	Matched	38.7667		84
Metastatic Prostate Adenocarcinoma (SU2C/PCF Dream Team, PNAS 2019)	SC_9065-TM-Tumor2	Prostate Cancer	Prostate Adenocarcinoma	X1700_splice	OncoKB: NA;CIViC: NA;MyCancerGenome: not present;CancerHotspot: no;3DHotspot: no	MutationAssessor: NA;SIFT: NA;Polyphen-2: NA	Splice_Site	INS	Amp		Somatic	Untested	broad.mit.edu	17	80041768	80041769	-	CACGG	17:g.80041768_80041769insCACGG	ENST00000306749.2:c.5099-2_5099-1insCCGTG				168			95									0.1067		PRAD				2	Male	Matched	3.8			7
Metastatic Prostate Adenocarcinoma (SU2C/PCF Dream Team, PNAS 2019)	SC_9084-TM	Prostate Cancer	Prostate Adenocarcinoma	X1700_splice	OncoKB: NA;CIViC: NA;MyCancerGenome: not present;CancerHotspot: no;3DHotspot: no	MutationAssessor: NA;SIFT: NA;Polyphen-2: NA	Splice_Site	INS	Gain		Somatic	Untested	broad.mit.edu	17	80041768	80041769	-	CACGG	17:g.80041768_80041769insCACGG	ENST00000306749.2:c.5099-2_5099-1insCCGTG				196			43									0.5947		PRAD	9115340	Adenocarcinoma		1	Male	Matched	1.43333			10
Prostate Adenocarcinoma (MSKCC/DFCI, Nature Genetics 2018)	SC_9084	Prostate Cancer	Prostate Adenocarcinoma	X1700_splice	OncoKB: NA;CIViC: NA;MyCancerGenome: not present;CancerHotspot: no;3DHotspot: no	MutationAssessor: NA;SIFT: NA;Polyphen-2: NA	Splice_Site	INS			NA	NA	broad.mit.edu	17	80041768	80041769	-	CACGG	17:g.80041768_80041769insCACGG	ENST00000306749.2:c.5099-2_5099-1insCCGTG	0.03		5	191			37									0.5923		PRAD			3.51373	1	Male	Matched	1.23333		62
Prostate Adenocarcinoma (MSKCC/DFCI, Nature Genetics 2018)	TP_2010	Prostate Cancer	Prostate Adenocarcinoma	X856_splice	OncoKB: NA;CIViC: NA;MyCancerGenome: not present;CancerHotspot: no;3DHotspot: no	MutationAssessor: NA;SIFT: NA;Polyphen-2: NA	Splice_Site	DEL			NA	NA	broad.mit.edu	17	80059740	80059781	GCTCTGTCAGGTAAAGAGGAAAAAACAGCATGCATCAGGATG	-	17:g.80059740_80059781del		0.03		7	198			53	18/18								0.3026		PRAD			1.8312	1	Male	Matched	1.76667		64
Metastatic Prostate Adenocarcinoma (SU2C/PCF Dream Team, PNAS 2019)	PRAD-6115598.0-Tumor-SM-B2XS3	Prostate Cancer	Prostate Adenocarcinoma	X94_splice	OncoKB: NA;CIViC: NA;MyCancerGenome: not present;CancerHotspot: no;3DHotspot: no	MutationAssessor: NA;SIFT: NA;Polyphen-2: NA	Splice_Site	SNP	Gain		Somatic	Untested	broad.mit.edu	17	80051648	80051648	C	G	17:g.80051648C>G	ENST00000306749.2:c.281-1G>C	0.3		144	335			81									0.3212		PRAD	6115598	Adenocarcinoma		1	Male	Matched	3.26667			UNK
[truncated: 238 more columns]
