# Supplementary material for: FASN multi-omic characterization reveals metabolic heterogeneity in pancreatic and prostate adenocarcinoma
Source: J Transl Med. 2023 Jan 17;21:32. doi: 10.1186/s12967-023-03874-5 (PMC9847120; doi:10.1186/s12967-023-03874-5)
Supplement: Supplementary file 5 — Additional file 5. Gene expression correlation between FASN and SREBF1 in PCa and PDAC patients. Data provide from TCGA database reported as expression level. [file 12967_2023_3874_MOESM5_ESM.xlsx]

## Sheet: pancreas
Gene expression correlation between FASN and SREBF1 in PAAD
FASN	SREBF1
0	0
3,01	25,86
3,67	5,69
5,92	5,43
7,19	26,6
7,83	29,02
8,81	17,66
9	37,67
9,29	15,48
9,57	18,97
9,69	30,56
11,35	9,42
12,01	59,05
13,38	24,11
13,44	43,73
13,83	12,74
13,94	25,39
14,38	12,32
15	26,27
15,43	30,99
16,13	32,07
16,28	26,97
16,29	28,74
16,39	33,6
16,53	52,03
16,75	35,16
17,11	20,28
17,52	20,92
17,58	31,22
17,59	25,9
17,63	26,51
17,8	44,77
17,99	27,38
18,36	32,82
18,43	17,83
18,43	65,14
18,45	26,36
18,5	35,98
18,54	57,34
18,57	45,87
19,08	20,5
19,1	26,02
19,31	35,06
20,03	44,59
20,07	27,91
20,26	34,92
20,3	33,38
20,42	41,22
20,45	38,09
20,82	28,36
21,04	39,08
21,19	43,7
21,26	37,52
21,41	42,06
21,51	43,6
21,66	51,45
21,67	75,78
21,98	41,63
22,02	36,8
22,25	43,78
22,45	45,94
22,9	42,76
22,97	37
23,12	29,04
23,15	62,63
23,43	27,34
23,7	31,59
23,74	53,96
24,03	41,76
24,3	44,87
24,58	47,47
24,62	44,7
24,7	42,53
24,76	63,53
24,99	21,65
25,19	45,82
25,22	44,61
25,23	63,55
25,49	15,94
25,72	47,38
25,92	61,17
25,92	52,5
26,08	23,81
26,63	72,07
27,01	54,72
27,01	31,96
27,14	37,64
27,15	45,24
27,33	54,68
27,6	36,45
28,11	42,54
28,22	28,41
28,26	43,92
28,4	25,76
28,51	24,03
28,58	36,9
28,82	69,54
28,86	26,34
28,89	42,42
29,32	35,72
29,68	23,68
29,75	40,09
29,75	41,72
29,86	44,51
29,86	21,43
30,02	47,09
30,32	52,25
30,63	60,16
30,65	46,78
30,65	51,22
31,08	46,68
31,2	26,6
31,51	38,41
32,05	49,28
32,64	36,59
32,65	34,38
32,71	62,63
33,25	28,7
33,27	35,14
34,12	41,11
34,16	93,57
34,22	39,99
34,33	27,69
34,37	39,96
34,81	72,39
35,03	63,81
35,92	29,99
36,11	63,07
36,13	55,94
36,63	30,04
36,72	51,11
36,77	56,81
36,87	37,83
37,02	96,17
38,15	31,47
38,17	85,32
38,22	76,62
38,46	81,3
38,58	27,36
38,6	53,43
39,13	30,35
39,54	41,62
39,89	57,21
39,97	32,31
40,48	40,79
40,91	43,74
41,07	42,05
41,2	43,24
41,35	47,63
41,61	34,24
42,1	42,41
42,62	40,99
42,99	246,13
44,26	91,77
44,82	51,54
45,86	78,21
46,93	59,5
48,22	37,94
48,92	42,1
52,01	99,08
52,65	86,58
52,85	99,07
53,12	27,46
54,11	53,86
55,37	48,57
55,62	43,29
56,24	56,84
56,79	41,77
57,62	24,9
58,71	76,22
62,09	40,23
63,59	30,91
65,28	49,86
67,88	40
78,09	78,11
90,99	70,06
97,76	54,22
126,74	104,32
281,73	183,2

## Sheet: prostate
Gene expression correlation between FASN and SREBF1 in PRAD
FASN	SREBF1
0	0
14.52	38.56
19.48	29.98
34.02	97.89
37.68	54.47
39.63	36.7
40.85	33.63
50.41	65.34
53.63	64.19
55.09	41.07
56.67	32.91
66.07	60.63
66.26	29.81
73.54	23.99
75.77	58.58
77.02	39.07
79	51.07
80.69	73.84
81.44	55.88
81.86	56.33
82.22	61.57
82.35	38.04
85.36	56.07
85.86	56.72
89.63	67.4
90	16.47
91.05	43.76
92.5	139.81
94.6	43.74
95.35	71.36
97.61	18.91
97.84	49.29
98	62.31
99.43	17.49
99.63	57.98
102.2	99.17
103.74	22.24
104.32	38.66
106.21	73.04
106.57	37.65
107.06	95.89
108.19	53.01
108.76	18.69
109.74	60.69
110.51	55.9
115.82	85.92
117.58	203.85
117.76	34.11
120.02	83.14
120.43	31.87
121.46	68.7
121.56	57.19
122.25	65.98
123.49	29.78
124.49	97.85
127.75	64.31
128.15	90.75
128.35	80.88
129.64	97.77
130.84	75.84
132.82	93.09
133.79	47.96
135.45	65.15
135.59	59.32
135.64	71.1
137.25	54.88
138.44	135.96
139.25	47.42
140.13	69.31
144.09	35.25
145.86	98.74
147.7	76.51
148.91	68.84
150.56	65.23
150.79	81.57
150.87	24.95
151.26	71.54
154	70.17
154.67	30.61
154.72	61.99
154.74	64.62
155.65	54.81
156.79	57.89
156.85	91.92
157.24	57.36
161.48	19.92
162.87	95.9
163.58	47.38
164.35	84.4
164.45	90.43
165.39	98.09
167.36	112.86
167.5	86.26
167.74	118.34
168.3	75.09
169.55	107.79
170.04	45.36
170.64	57.75
172.28	55.07
173.24	45.2
173.55	48.85
174.64	90.67
175.19	44.38
177.28	90.13
178.76	42.16
179.03	59.38
181.91	102.39
183.59	87.84
183.91	73.38
184.09	109.95
184.12	53.3
185.15	75.33
186.49	173.9
186.71	63.55
187.97	117.01
188.99	56.28
190.04	70.48
191.39	63.43
191.58	91.4
191.7	127.29
192.57	84.9
192.64	63.81
193.03	141.27
193.29	70.56
194.65	42.83
194.67	71.19
195.29	120.06
196.56	57.89
196.83	65.72
197.45	88.35
197.48	22.44
198.07	109.21
198.18	72.81
198.29	58.11
199.06	34.37
200.53	33.38
200.93	36.7
201.64	47.61
201.77	54.21
201.87	102.43
205.19	77.18
205.98	78.14
206.02	91.7
206.27	91.27
206.61	50.93
206.8	79.56
206.83	40.62
207.15	59.74
209.7	66.64
210.51	61.57
211.16	67.03
214.63	59.81
214.82	67.88
216.59	142.45
218.02	122.45
218.94	94.77
219.35	75.85
219.94	75.41
221.72	20.46
223.1	98.16
223.51	99.46
225.69	34.57
227.66	45.79
228.79	123.9
230.65	75.78
231.46	137.91
232.29	106.91
232.74	101.98
234.42	69.11
235.57	91.92
238.37	73.3
241.11	65.15
242.41	101.52
242.85	66.47
243.4	105.28
243.85	51.21
244.58	90.22
245.31	94.62
248.37	69.92
250.78	61.98
251.12	57.56
251.86	104.07
252.24	125.57
253.89	77.5
254.22	59.72
254.75	24.11
255	17.15
255.41	94.84
255.89	71.05
256.06	104.46
257.9	70.55
258.36	104.02
259.32	82.84
259.9	108.4
259.92	105.04
260.74	84.74
262.59	18.22
265.75	46.52
266.6	105.09
266.91	63.94
267.61	145.39
271.16	78.47
272.31	33.23
272.6	72.88
272.78	104.52
273.78	71.97
273.84	71.04
275.87	80.53
278.54	47.35
280.5	103.05
281.77	94.52
282.47	126.18
283.47	143.53
283.57	64.83
283.63	87.6
285.49	99.4
287.09	41.26
288.51	57.58
289.86	63.64
289.96	97.11
290.05	118.89
290.71	85.49
291.52	128.56
292.23	98.35
294.02	100.38
298.11	91.47
298.97	115.17
300.96	61.48
301.57	91.59
301.95	107.49
301.98	91.72
303.04	103.93
303.1	117.18
303.28	102.55
303.71	86.57
304.16	114.04
305.01	76.48
305.32	90.69
305.44	175.36
306.99	77.08
307.98	105.39
312.76	88.47
314.14	99.91
314.23	107.87
316.27	138.79
316.71	87.68
317.37	92.75
322.47	108.7
322.69	104.48
324.6	85.36
325.79	69.95
326.38	44.43
327.2	73.06
328.15	111.22
328.27	106.99
330.11	115.8
334.69	54.44
335.19	107.96
339.1	104.32
342.76	93.2
343.39	18.65
344.38	87.23
345.3	144.44
345.51	127.83
347.42	71.21
347.74	70.02
348.72	113.72
350.88	58.14
350.99	80.76
351.3	33.42
353.47	129.93
355.78	132.08
355.83	106.7
358.36	167.89
358.47	123.56
358.5	81
358.53	106.1
358.8	131.6
361.55	97.47
361.99	88.32
362.63	148.93
362.78	132.28
363.62	79.84
365.98	130.18
367.59	65.52
371.85	81.96
373.91	92.93
375.37	80.83
376	129.15
376.26	55.17
380.04	40.68
383.17	57.84
383.47	87.74
383.63	106.34
386.22	82.74
387.63	174.08
390.79	161.93
391.42	80.68
391.86	57.07
392.45	95.81
392.6	49.93
396.29	152.71
397.01	121.82
400.66	104.87
403.67	118.32
404.55	125.11
404.83	31.33
405.65	112.26
409.26	70.43
413.09	108.32
413.28	101.31
413.79	202.98
415.31	168.98
415.45	36.98
415.92	100.1
416.58	205.22
422.84	55.97
424.06	165.62
425.01	149.73
427.59	146.04
430.37	135.54
432.27	84.91
432.4	92.56
432.6	73.6
436.77	119.69
438.53	69.81
439.7	85.99
440.91	129.56
441.92	172.19
442.26	253.24
442.63	131.83
443.14	139.68
444.53	107.08
444.61	115.68
444.77	164.64
446.57	98.36
451.84	147.71
453.93	153.34
454.26	249.17
454.39	73.73
456.16	74.1
457.37	89.09
458.63	103.32
458.66	149.3
461.29	131.83
462.83	164.55
465.29	107.18
469.11	30.64
469.91	31.01
476.45	113.66
479.71	70.44
482.24	194.51
482.51	83.01
483.17	104.34
488.11	250.04
491.25	104.8
491.34	210.12
491.74	121.82
492.17	101.39
494.68	204.94
495.34	104.28
496.61	96.88
497.39	161.58
498.08	92.58
498.89	35.19
499.34	125.52
502.54	57.57
504.72	76.15
507.59	36.05
509.23	93.08
510.4	47.69
512.48	231.8
512.77	195.05
513.33	162.15
514.64	152.82
516.11	93.17
517.87	98.73
522.24	132.26
522.79	111.06
524.8	156.3
525.29	71
526.7	163.71
530.12	29.67
531.6	289.07
533.35	131.66
534.53	81.91
537.93	154.75
538.01	80.66
543.57	50.27
546.28	153.85
547.65	203.63
548.91	107.52
550.31	167.11
552.2	153.75
559.39	100.75
567.2	138.78
576.48	84.75
577.63	185.5
579.42	132.17
584.53	213.97
588.6	112.89
594.24	65.11
597	101.39
598.09	178.29
605.84	187.49
606	112.51
606.15	149.62
607.4	118.98
609.99	86.95
610.12	116.28
614.96	130.31
615.65	113.85
616.94	182.27
623.32	162.21
626	100.4
630.02	180.61
639.35	187.71
643.9	114.64
644.34	138.78
645.28	249.71
647.43	222.13
652.64	98.17
654.94	154.17
656.02	189.83
668.24	129.45
671.42	37.82
673.67	190.03
674.1	145.09
674.26	435.46
678.11	143.05
682.95	161.24
692.49	70.68
696.67	172.67
701.84	140.74
704.04	121.67
711.51	228.95
720.15	86.63
722.54	114.86
724.97	55.88
742.86	286.9
744.92	141.52
752.14	132.94
758.11	173.95
769.57	210.37
773.77	41.36
784.52	123.46
794.53	314.51
799.33	180.51
806.74	332.74
813.88	203.8
820.04	50.15
822.48	200.64
823.53	231.27
847.86	262.55
847.97	218.05
862.88	89.81
862.93	161.3
871.6	117.96
880.46	136.95
881.03	118.24
883.13	221.94
890.43	134.95
897.29	171.48
898.53	128.42
906.16	88.52
916.36	136.55
918.79	145.71
925.71	183.87
941.43	179.04
944.79	124.72
955.93	161.69
971.8	77.29
985.11	143.68
1008.09	161.84
1050.96	118.71
1070.84	224.64
1070.93	156.01
1104.2	71.49
1156.35	70.15
1158.51	278.83
1163.14	379.78
1177.65	171.38
1188.02	174.79
1193.51	247.38
1194.89	271.24
1255.21	79.38
1265.2	75.13
1328.45	317.84
1340.98	174.51
1444.6	292.16
1478.44	64.11
1591.45	149.48
1769.02	325.85
1854.18	461.54
1878.64	184.29
2081.55	267.38
2131.41	290.58
3511.64	285.53
